# Supplementary material for: Glioblastoma CD105+ cells define a SOX2− cancer stem cell-like subpopulation in the pre-invasive niche
Source: Acta Neuropathol Commun. 2022 Aug 29;10:126. doi: 10.1186/s40478-022-01422-8 (PMC9426031; doi:10.1186/s40478-022-01422-8)
Supplement: Supplementary file 2 — Additional file 2. Supplementary Table S6. [file 40478_2022_1422_MOESM2_ESM.xlsx]

## Sheet: Sheet1
LU-GBM B14	LU GBM B15	LU GBM B16	LU GBM B17	LU GBM B18
TUBB8	TUBB8	TUBB8	TUBB8	TUBB8
IDI1	IDI1	DIP2C	IDI2	WDR37
WDR37	WDR37	WDR37	IDI2-AS1	ADARB2
PITRM1	ADARB2	ADARB2	WDR37	PITRM1
PITRM1-AS1	PITRM1	AKR1C4	ADARB2	AKR1E2
AKR1C4	PITRM1-AS1	CALML5	PITRM1	AKR1C1
ARL4AP3	AKR1C4	FAM208B	AKR1C2	AKR1C2
FAM208B	ARL4AP3	ANKRD16	AL391427.1	AL391427.1
AL365356.1	FAM208B	IL15RA	AKR1C3	AKR1C4
GDI2	AL365356.1	ITIH5	AKR1C4	UCN3
ANKRD16	GDI2	ITIH2	FAM208B	FAM208B
IL15RA	ANKRD16	TAF3	ANKRD16	AL365356.1
ITIH5	IL15RA	ECHDC3	IL15RA	ANKRD16
ITIH2	ITIH5	UPF2	PRKCQ	IL15RA
ECHDC3	ITIH2	DHTKD1	ITIH5	IL2RA
PROSER2	ECHDC3	MCM10	ITIH2	AL137186.1
UPF2	PROSER2	FRMD4A	TAF3	PRKCQ
DHTKD1	UPF2	MEIG1	ECHDC3	ITIH5
DCLRE1C	DHTKD1	FAM171A1	UPF2	ITIH2
MEIG1	MCM10	ITGA8	DHTKD1	ECHDC3
ITGA8	DCLRE1C	CUBN	MCM10	DHTKD1
CUBN	MEIG1	HACD1	PHYH	MCM10
HACD1	ITGA8	MRC1	MEIG1	PHYH
MRC1	CUBN	MIR511	ITGA8	MEIG1
MIR511	HACD1	SLC39A12	CUBN	RPP38
SLC39A12	MRC1	MALRD1	HACD1	NMT2
MALRD1	MIR511	PLXDC2	TMEM236	ITGA8
PLXDC2	SLC39A12	SKIDA1	MRC1	CUBN
C10orf113	MALRD1	EBLN1	MIR511	HACD1
SKIDA1	PLXDC2	ARMC3	SLC39A12	TMEM236
MLLT10	C10orf113	KIAA1217	MALRD1	MRC1
EBLN1	SKIDA1	ARHGAP21	PLXDC2	MIR511
PIP4K2A	MLLT10	MYO3A	C10orf113	SLC39A12
ARMC3	EBLN1	ANKRD26	CASC10	MALRD1
PTF1A	PIP4K2A	PTCHD3	MIR1915	U3
KIAA1217	ARMC3	MPP7	EBLN1	PLXDC2
ARHGAP21	PTF1A	LYZL1	ARMC3	C10orf113
GPR158	KIAA1217	SVIL	PTF1A	SKIDA1
MYO3A	GPR158	JCAD	ARHGAP21	EBLN1
PTCHD3	MYO3A	MTPAP	THNSL1	PIP4K2A
MPP7	PTCHD3	LYZL2	GPR158	ARMC3
LYZL1	MPP7	ARHGAP12	MYO3A	MSRB2
SVIL	LYZL1	CCDC7	ANKRD26	ARHGAP21
JCAD	SVIL	NRP1	YME1L1	GPR158
MTPAP	JCAD	AL121748.2	MASTL	MYO3A
MAP3K8	MTPAP	ZNF239	PTCHD3	ANKRD26
CCDC7	MAP3K8	C10orf142	ARMC4	YME1L1
AL121748.2	CCDC7	ZNF22	MPP7	MASTL
NRP1	NRP1	WASHC2C	SVIL	PTCHD3
GJD4	GJD4	AGAP4	JCAD	ARMC4
AL121749.1	AL121749.1	ANXA8L1	MTPAP	MPP7
ANKRD30A	ANKRD30A	GPRIN2	MAP3K8	LYZL1
ZNF33B	ZNF33B	ANXA8	ZNF438	SVIL
CSGALNACT2	CSGALNACT2	FO681492.1	CCDC7	JCAD
ZNF485	ZNF485	FRMPD2	AL121748.2	MAP3K8
C10orf142	C10orf142	ARHGAP22	NRP1	LYZL2
WASHC2C	WASHC2C	WDFY4	ANKRD30A	EPC1
AGAP4	AGAP4	AC060234.3	ZNF33A	CCDC7
NCOA4	NCOA4	LRRC18	ZNF33B	NRP1
ANXA8L1	ANXA8L1	C10orf71	BMS1	AL121748.2
NPY4R	NPY4R	ERCC6	RET	FZD8
GPRIN2	GPRIN2	SLC18A3	ZNF485	MIR4683
SYT15	SYT15	CHAT	RASSF4	ANKRD30A
AL356056.2	AL356056.2	C10orf53	DEPP1	ZNF33A
FO681492.1	FO681492.1	OGDHL	ZNF22	ZNF33B
NPY4R2	NPY4R2	TIMM23B	CEP164P1	BMS1
FRMPD2	FAM25C	WASHC2A	WASHC2C	RET
ARHGAP22	FRMPD2	ZWINT	AGAP4	ZNF485
WDFY4	ARHGAP22	BICC1	NCOA4	ZNF22
AC060234.3	WDFY4	PHYHIPL	ANTXRL	ZFAND4
VSTM4	AC060234.3	FAM13C	ANXA8L1	WASHC2C
FAM170B	VSTM4	SLC16A9	NPY4R	AGAP4
FAM170B-AS1	FAM170B	ANK3	GPRIN2	NCOA4
C10orf71	FAM170B-AS1	TMEM26	SYT15	ANTXRL
ERCC6	C10orf71	RTKN2	AL356056.2	NPY4R
SLC18A3	ERCC6	ZNF365	PTPN20	GPRIN2
CHAT	SLC18A3	JMJD1C	ANXA8	SYT15
C10orf53	CHAT	CTNNA3	FAM25G	AL356056.2
TIMM23B	C10orf53	MYPN	AGAP9	ZNF488
AGAP6	TIMM23B	PBLD	AL591684.2	FO681492.1
WASHC2A	AGAP6	TET1	FO681492.1	NPY4R2
ASAH2	WASHC2A	STOX1	FRMPD2	FRMPD2
ASAH2B	ASAH2	KIF1BP	ARHGAP22	ARHGAP22
MBL2	MBL2	HKDC1	WDFY4	WDFY4
PCDH15	PCDH15	HK1	AC060234.3	AC060234.3
ZWINT	ZWINT	RPS15AP28	LRRC18	LRRC18
TFAM	TFAM	TACR2	C10orf71	VSTM4
PHYHIPL	PHYHIPL	AIFM2	ERCC6	FAM170B
FAM13C	FAM13C	NPFFR1	PGBD3	FAM170B-AS1
SLC16A9	SLC16A9	ADAMTS14	SLC18A3	C10orf71
ANK3	ANK3	TBATA	CHAT	ERCC6
ZNF365	ZNF365	SLC29A3	C10orf53	PGBD3
ADO	ADO	CDH23	TIMM23B	SLC18A3
JMJD1C	JMJD1C	C10orf105	WASHC2A	CHAT
MYPN	MYPN	VSIR	ASAH2	C10orf53
TET1	TET1	MIR7152	MBL2	OGDHL
STOX1	STOX1	CHST3	PCDH15	TIMM23B
SRGN	SRGN	ANXA7	MTRNR2L5	WASHC2A
Metazoa_SRP	Metazoa_SRP	AGAP5	ZWINT	ASAH2
HKDC1	HKDC1	AC022400.3	BICC1	PCDH15
HK1	HK1	PLAU	PHYHIPL	MTRNR2L5
RPS15AP28	RPS15AP28	DUSP13	FAM13C	ZWINT
TACR2	TACR2	SFTPA2	CCDC6	BICC1
ADAMTS14	ADAMTS14	SFTPA1	RTKN2	PHYHIPL
TBATA	TBATA	SFTPD	ZNF365	FAM13C
SLC29A3	SLC29A3	TMEM254	JMJD1C	ANK3
CDH23	CDH23	OPN4	CTNNA3	RTKN2
C10orf105	C10orf105	MMRN2	MYPN	ZNF365
VSIR	VSIR	AL136982.1	ATOH7	JMJD1C
MIR7152	MIR7152	NUTM2A	AC016395.1	CTNNA3
CHST3	CHST3	NUTM2A-AS1	TET1	MYPN
AGAP5	AGAP5	NUTM2D	STOX1	PBLD
AC022400.3	AC022400.3	PAPSS2	KIF1BP	DNA2
PLAU	PLAU	RNLS	SRGN	TET1
DUSP13	DUSP13	Y_RNA	Metazoa_SRP	STOX1
KCNMA1	KCNMA1	LIPJ	HKDC1	KIF1BP
DLG5	DLG5	LIPA	HK1	SRGN
SFTPA2	SFTPA2	IFIT2	RPS15AP28	Metazoa_SRP
NUTM2B	NUTM2B	KIF20B	TACR2	HKDC1
NUTM2B-AS1	NUTM2B-AS1	HECTD2	NEUROG3	AL596223.2
NUTM2E	NUTM2E	EXOC6	AL450311.2	HK1
SFTPD	SFTPD	CEP55	TYSND1	RPS15AP28
TMEM254	TMEM254	PDE6C	NODAL	TACR2
ANXA11	ANXA11	FRA10AC1	AC022532.1	NEUROG3
SH2D4B	SH2D4B	LGI1	PALD1	AL450311.2
C10orf99	C10orf99	CYP2C19	PRF1	COL13A1
LRIT2	LRIT2	SORBS1	ADAMTS14	TYSND1
BMPR1A	BMPR1A	DNTT	TBATA	PALD1
MMRN2	MMRN2	PIK3AP1	SLC29A3	ADAMTS14
AL136982.1	AL136982.1	RRP12	CDH23	TBATA
FAM35A	FAM35A	MMS19	C10orf105	SGPL1
RN7SL733P	RN7SL733P	ANKRD2	VSIR	UNC5B
NUTM2A	NUTM2A	C10orf62	MIR7152	SLC29A3
NUTM2A-AS1	NUTM2A-AS1	ZFYVE27	CHST3	CDH23
NUTM2D	NUTM2D	SFRP5	PLAU	C10orf105
ATAD1	ATAD1	CRTAC1	AP3M1	VSIR
LIPJ	LIPJ	GOLGA7B	DUSP13	MIR7152
LIPN	LIPN	R3HCC1L	KCNMA1	CHST3
LIPA	LIPA	PYROXD2	DLG5	DNAJC9
IFIT2	IFIT2	HPSE2	SFTPA2	AGAP5
IFIT3	IFIT3	COX15	SFTPA1	AC022400.3
HECTD2	HECTD2	ABCC2	NUTM2E	PLAU
EXOC6	EXOC6	NANOGP6	SFTPD	DUSP13
MYOF	MYOF	PKD2L1	TMEM254	KCNMA1
CEP55	CEP55	WNT8B	ANXA11	DLG5
FFAR4	FFAR4	SEC31B	SH2D4B	EIF5AL1
PDE6C	PDE6C	HIF1AN	LRIT2	SFTPA2
FRA10AC1	FRA10AC1	PDZD7	LRIT1	SFTPA1
LGI1	LGI1	KAZALD1	CCSER2	NUTM2E
NOC3L	NOC3L	C10orf95	OPN4	SFTPD
CYP2C18	CYP2C18	RPARP-AS1	BMPR1A	TMEM254
AL583836.1	AL583836.1	WBP1L	MMRN2	ANXA11
CYP2C19	CYP2C19	TAF5	SNCG	SH2D4B
SORBS1	SORBS1	CALHM1	AL136982.1	NRG3
ZNF518A	ZNF518A	CALHM3	FAM35A	LRIT2
DNTT	DNTT	STN1	NUTM2A	WAPL
PIK3AP1	PIK3AP1	COL17A1	NUTM2A-AS1	OPN4
MMS19	MMS19	MIR936	NUTM2D	MMRN2
ANKRD2	ANKRD2	GSTO1	RNLS	SNCG
C10orf62	C10orf62	GSTO2	Y_RNA	AL136982.1
AVPI1	AVPI1	CFAP58	LIPJ	FAM35A
GOLGA7B	GOLGA7B	DUSP5	LIPN	NUTM2A
R3HCC1L	R3HCC1L	RBM20	LIPA	NUTM2A-AS1
COX15	COX15	PDCD4	IFIT2	NUTM2D
ABCC2	ABCC2	GPAM	KIF20B	LIPJ
NANOGP6	NANOGP6	NRAP	HECTD2	LIPN
DNMBP	DNMBP	CASP7	FGFBP3	LIPA
ERLIN1	ERLIN1	DCLRE1A	AL359198.1	IFIT2
CHUK	CHUK	NHLRC2	EXOC6	KIF20B
PKD2L1	PKD2L1	AFAP1L2	CEP55	HECTD2
SCD	SCD	FAM160B1	FRA10AC1	FGFBP3
HIF1AN	HIF1AN	RPL15P13	LGI1	AL359198.1
SLF2	SLF2	TRUB1	PLCE1	EXOC6
PDZD7	PDZD7	ATRNL1	PLCE1-AS1	MYOF
BTRC	BTRC	PNLIPRP3	NOC3L	CEP55
WBP1L	WBP1L	PNLIPRP1	CYP2C19	FFAR4
TAF5	TAF5	PNLIPRP2	ACSM6	PDE6C
CALHM1	CALHM1	KCNK18	PDLIM1	LGI1
CALHM3	CALHM3	PRLHR	SORBS1	PLCE1
STN1	STN1	BAG3	ZNF518A	PLCE1-AS1
COL17A1	COL17A1	INPP5F	DNTT	NOC3L
MIR936	MIR936	FGFR2	FRAT2	CYP2C19
CFAP58	CFAP58	TACC2	AL355490.1	CYP2C8
DUSP5	DUSP5	PLEKHA1	RRP12	ACSM6
SMC3	SMC3	ARMS2	MMS19	PDLIM1
RBM20	RBM20	DMBT1	ANKRD2	SORBS1
PDCD4	PDCD4	AL603764.1	MORN4	TCTN3
NRAP	NRAP	C10orf120	AVPI1	ENTPD1
CASP7	CASP7	FAM24B	ZFYVE27	ENTPD1-AS1
DCLRE1A	DCLRE1A	CPXM2	SFRP5	CC2D2B
ADRB1	ADRB1	CHST15	R3HCC1L	DNTT
VWA2	VWA2	LHPP	LOXL4	PIK3AP1
AFAP1L2	AFAP1L2	CTBP2	AL139241.1	FRAT2
FAM160B1	FAM160B1	MMP21	PYROXD2	AL355490.1
RPL15P13	RPL15P13	C10orf90	ENTPD7	RRP12
TRUB1	TRUB1	DOCK1	COX15	MMS19
ATRNL1	ATRNL1	MGMT	ABCC2	ANKRD2
GFRA1	GFRA1	GLRX3	NANOGP6	C10orf62
PNLIPRP3	PNLIPRP3	BNIP3	DNMBP	ZFYVE27
RAB11FIP2	RAB11FIP2	JAKMIP3	CPN1	SFRP5
PRLHR	PRLHR	INPP5A	ERLIN1	R3HCC1L
INPP5F	INPP5F	NKX6-2	SCD	LOXL4
TACC2	TACC2	CFAP46	HIF1AN	AL139241.1
DMBT1	DMBT1	ADAM8	SLF2	HPSE2
AL603764.1	AL603764.1	AL360181.1	SEMA4G	COX15
C10orf120	C10orf120	PRAP1	MRPL43	ABCC2
PSTK	PSTK	FUOM	PDZD7	NANOGP6
CPXM2	CPXM2	ECHS1	KAZALD1	DNMBP
CHST15	CHST15	MIR3944	WBP1L	PKD2L1
AL445237.1	AL445237.1	PAOX	NT5C2	SLF2
LHPP	LHPP	MTG1	TAF5	SEMA4G
CTBP2	CTBP2	SPRN	CALHM1	MRPL43
ADAM12	ADAM12	SCART1	CALHM3	PDZD7
DOCK1	DOCK1	CYP2E1	STN1	KAZALD1
CLRN3	CLRN3	ODF3	SLK	POLL
MKI67	MKI67	RIC8A	COL17A1	DPCD
JAKMIP3	JAKMIP3	PSMD13	MIR936	HPS6
STK32C	STK32C	AC136475.10	SORCS3	GBF1
LRRC27	LRRC27	NLRP6	DUSP5	C10orf95
PWWP2B	PWWP2B	IFITM5	RBM20	RPARP-AS1
INPP5A	INPP5A	AC136475.6	PDCD4	WBP1L
NKX6-2	NKX6-2	IFITM2	GPAM	RPEL1
CFAP46	CFAP46	IFITM1	NRAP	TAF5
ADGRA1-AS1	ADGRA1-AS1	SIGIRR	CASP7	CALHM1
VENTX	VENTX	ANO9	DCLRE1A	CALHM3
ADAM8	ADAM8	LRRC56	ADRB1	STN1
AL360181.1	AL360181.1	LMNTD2	CCDC186	SLK
PRAP1	PRAP1	AP006284.1	VWA2	COL17A1
FUOM	FUOM	PHRF1	AURKAPS2	MIR936
ECHS1	ECHS1	IRF7	AFAP1L2	ITPRIP
MIR3944	MIR3944	CDHR5	FAM160B1	AL162742.2
PAOX	PAOX	DRD4	RPL15P13	CFAP58
MTG1	MTG1	TMEM80	TRUB1	SORCS3
SPRN	SPRN	SLC25A22	ATRNL1	DUSP5
SCART1	SCART1	PANO1	PNLIPRP3	RBM20
ODF3	FRG2B	PIDD1	PNLIPRP1	PDCD4
RIC8A	ODF3	PNPLA2	PNLIPRP2	GPAM
SIRT3	RIC8A	CRACR2B	PRLHR	TCF7L2
PSMD13	PSMD13	CHID1	NANOS1	NRAP
AC136475.10	AC136475.10	AP2A2	GRK5	CASP7
NLRP6	NLRP6	MUC6	INPP5F	DCLRE1A
IFITM5	IFITM5	AC139749.1	SEC23IP	NHLRC2
AC136475.6	AC136475.6	MUC2	TACC2	ADRB1
IFITM2	IFITM1	MUC5AC	BTBD16	VWA2
IFITM1	SIGIRR	MUC5B	ARMS2	AFAP1L2
SIGIRR	ANO9	AC061979.1	DMBT1	FAM160B1
ANO9	LRRC56	BRSK2	AL603764.1	RPL15P13
LRRC56	LMNTD2	MOB2	AL603764.2	TRUB1
LMNTD2	AP006284.1	KRTAP5-1	C10orf120	ATRNL1
AP006284.1	PHRF1	KRTAP5-2	FAM24B	PNLIPRP3
PHRF1	CDHR5	KRTAP5-4	PSTK	PNLIPRP1
CDHR5	TMEM80	KRTAP5-5	ACADSB	PNLIPRP2
TMEM80	PANO1	SYT8	CPXM2	PDZD8
PANO1	PIDD1	LSP1	CHST15	PRLHR
PIDD1	CHID1	MIR7847	LHPP	SEC23IP
CRACR2B	AP2A2	IGF2-AS	EEF1AKMT2	TACC2
CHID1	MUC6	INS-IGF2	CTBP2	PLEKHA1
AP2A2	AC139749.1	TH	TEX36	ARMS2
MUC6	MUC2	C11orf21	MMP21	DMBT1
AC139749.1	MUC5AC	TSPAN32	UROS	AL603764.1
MUC2	MUC5B	TSSC4	ADAM12	C10orf120
MUC5AC	AC061979.1	TRPM5	C10orf90	CPXM2
MUC5B	TOLLIP	SLC22A18AS	DOCK1	CHST15
AC061979.1	BRSK2	SLC22A18	MKI67	AL445237.1
MIR6744	MOB2	MRGPRE	BNIP3	LHPP
TOLLIP	KRTAP5-1	ART5	JAKMIP3	CTBP2
BRSK2	KRTAP5-2	ART1	STK32C	TEX36
MOB2	KRTAP5-4	OR52B4	LRRC27	EDRF1
KRTAP5-1	KRTAP5-5	OR52M1	PWWP2B	EDRF1-AS1
KRTAP5-2	SYT8	C11orf40	NKX6-2	MMP21
KRTAP5-4	LSP1	OR52I1	CFAP46	UROS
KRTAP5-5	MIR7847	TRIM68	ADGRA1-AS1	ADAM12
SYT8	IGF2-AS	OR51E1	KNDC1	C10orf90
LSP1	INS-IGF2	OR51F1	ADAM8	FAM196A
MIR7847	C11orf21	OR52R1	AL360181.1	DOCK1
IGF2-AS	TSPAN32	OR51G2	PRAP1	CLRN3
INS-IGF2	TSSC4	OR51G1	FUOM	MKI67
C11orf21	TRPM5	OR51A4	ECHS1	GLRX3
TSPAN32	CDKN1C	OR51A2	MIR3944	PPP2R2D
TSSC4	SLC22A18AS	OR51L1	PAOX	JAKMIP3
TRPM5	SLC22A18	OR52J3	MTG1	PWWP2B
CDKN1C	MRGPRE	OR52E2	SPRN	NKX6-2
SLC22A18AS	ART5	OR52A1	SCART1	CFAP46
SLC22A18	ART1	OR51V1	FRG2B	KNDC1
MRGPRE	STIM1	AC104389.1	RIC8A	UTF1
ART5	OR52M1	HBG1	PSMD13	ADAM8
ART1	C11orf40	OR51B4	AC136475.10	AL360181.1
STIM1	OR52I2	AC087380.1	NLRP6	PRAP1
OR52K2	OR52I1	OR51B2	IFITM5	FUOM
OR52K1	TRIM68	OR51B5	AC136475.6	ECHS1
OR52M1	OR51F1	OR51B6	IFITM2	MIR3944
C11orf40	OR51S1	AC104389.2	IFITM1	PAOX
OR52I2	OR51G2	OR51M1	B4GALNT4	MTG1
OR52I1	OR51A4	OR51Q1	SIGIRR	SPRN
TRIM68	OR51A2	OR51I1	ANO9	SCART1
OR51F1	OR52J3	OR51I2	LRRC56	FRG2B
OR51S1	OR52E2	OR52D1	LMNTD2	RIC8A
OR51G2	OR52A1	UBQLN3	AP006284.1	SIRT3
OR51G1	OR51V1	UBQLNL	PHRF1	PSMD13
OR51A4	AC104389.1	OLFM5P	CDHR5	AC136475.10
OR51A2	HBG1	OR52H1	TMEM80	NLRP6
OR52J3	OR51B4	OR52B6	PIDD1	IFITM5
OR52E2	AC087380.1	TRIM5	PNPLA2	AC136475.6
OR52A1	OR51B2	TRIM22	CRACR2B	IFITM2
OR51V1	OR51B5	OR56B1	CHID1	IFITM1
AC104389.1	OR51M1	OR52N4	MUC6	PKP3
HBG1	OR51I1	OR52N1	MUC2	SIGIRR
OR51B4	OR51I2	OR52N2	MUC5AC	ANO9
AC087380.1	OR52D1	OR52E8	MUC5B	RNH1
OR51B2	UBQLN3	OR52E4	AC061979.1	LRRC56
OR51B5	UBQLNL	OR52Q1P	TOLLIP	LMNTD2
OR51B6	OLFM5P	OR56A3	BRSK2	AP006284.1
AC104389.2	OR52H1	OR56A5	MOB2	PHRF1
OR51M1	OR52B6	OR52L1	DUSP8	IRF7
OR51I1	TRIM22	OR56A4	KRTAP5-1	CDHR5
OR51I2	OR56B1	OR56B4	KRTAP5-2	DRD4
OR52D1	OR52N4	AC022762.1	KRTAP5-5	TMEM80
UBQLN3	OR52N1	OR52B2	SYT8	SLC25A22
UBQLNL	OR52N2	OR52W1	LSP1	PANO1
OLFM5P	OR52E6	AC022762.2	MIR7847	PIDD1
OR52H1	OR52E4	C11orf42	IGF2-AS	PNPLA2
OR52B6	OR52Q1P	FAM160A2	INS-IGF2	CRACR2B
TRIM22	OR56A5	CAVIN3	INS	AP2A2
OR56B1	OR52W1	AC068733.3	C11orf21	MUC6
OR52N4	AC022762.2	SMPD1	TSPAN32	MUC2
OR52N1	C11orf42	DNHD1	TSSC4	MUC5AC
OR52N2	FAM160A2	DCHS1	TRPM5	MUC5B
OR52E6	CAVIN3	AC091564.5	SLC22A18AS	AC061979.1
OR52E4	AC068733.3	OR2AG2	SLC22A18	BRSK2
OR52Q1P	SMPD1	OR2AG1	OSBPL5	MOB2
OR56A5	DNHD1	OR6A2	MRGPRE	KRTAP5-1
OR56A4	DCHS1	OR10A2	ART5	KRTAP5-2
OR52W1	AC091564.5	OR10A4	ART1	KRTAP5-3
AC022762.2	OR2AG2	OR2D2	OR52K2	KRTAP5-4
C11orf42	OR2AG1	OR2D3	OR52K1	KRTAP5-5
FAM160A2	OR10A2	ZNF215	OR52M1	SYT8
CAVIN3	OR10A4	ZNF214	C11orf40	LSP1
AC068733.3	OR2D2	NLRP14	OR52I2	MIR7847
SMPD1	OR2D3	RBMXL2	OR52I1	IGF2-AS
DNHD1	ZNF215	SYT9	TRIM68	INS-IGF2
DCHS1	ZNF214	OLFML1	OR51E1	TH
AC091564.5	NLRP14	PPFIBP2	OR51F1	C11orf21
OR2AG2	RBMXL2	CYB5R2	OR52R1	TSPAN32
OR2AG1	SYT9	OVCH2	OR51F2	TSSC4
OR6A2	PPFIBP2	AC044810.3	OR51S1	TRPM5
OR10A2	CYB5R2	OR5P3	OR51G2	CDKN1C
OR10A4	OVCH2	STK33	OR51G1	SLC22A18
OR2D2	RIC3	TRIM66	OR51A4	ART5
OR2D3	TRIM66	ST5	OR51A2	ART1
ZNF215	ST5	AKIP1	OR52E2	Y_RNA
ZNF214	C11orf16	C11orf16	OR52A1	OR52B4
NLRP14	ASCL3	ASCL3	OR51V1	OR52M1
RBMXL2	SCUBE2	SCUBE2	AC104389.1	OR52I2
SYT9	DENND5A	ZNF143	OR51B4	OR52I1
PPFIBP2	TMEM41B	WEE1	AC087380.1	TRIM68
CYB5R2	ZNF143	MRVI1	OR51B2	OR51D1
OVCH2	MRVI1	CSNK2A3	OR51B5	OR51E1
RIC3	CSNK2A3	AC023946.1	OR51B6	OR51F1
TRIM66	AC023946.1	USP47	AC104389.2	OR52R1
ST5	DKK3	DKK3	OR51M1	OR51F2
C11orf16	MICALCL	MICALCL	OR51Q1	OR51S1
ASCL3	PLEKHA7	RASSF10	OR52D1	OR51G1
SCUBE2	NUCB2	INSC	UBQLN3	OR51A4
DENND5A	USH1C	PLEKHA7	UBQLNL	OR51A2
TMEM41B	OTOG	NCR3LG1	OLFM5P	OR51L1
ZNF143	MRGPRX3	KCNJ11	OR52H1	OR52J3
SBF2	AC090099.4	ABCC8	OR52B6	OR52E2
MRVI1	MRGPRX4	OTOG	TRIM5	OR52A1
CSNK2A3	SAA4	MRGPRX3	TRIM22	OR51V1
AC023946.1	SAA2-SAA4	AC090099.4	OR56B1	AC104389.1
DKK3	SAA1	MRGPRX4	OR52N4	HBG1
MICALCL	RNA5SP334	SAA4	OR52N1	OR51B4
PLEKHA7	UEVLD	SAA2-SAA4	OR52N2	AC087380.1
NUCB2	IGSF22	SAA2	OR52E6	OR51B2
USH1C	AC103974.1	RNA5SP333	OR52E8	OR51B5
OTOG	NAV2	SAA1	OR52E4	OR51B6
MRGPRX3	HTATIP2	RNA5SP334	OR52Q1P	AC104389.2
AC090099.4	SLC6A5	HPS5	OR56A3	OR51M1
MRGPRX4	NELL1	IGSF22	OR56A5	OR51Q1
SAA4	ANO5	AC103974.1	OR52L1	OR51I1
SAA2-SAA4	LUZP2	ZDHHC13	OR56A4	OR51I2
SAA1	MUC15	NAV2	OR52W1	OR52D1
RNA5SP334	CCDC34	HTATIP2	AC022762.2	UBQLN3
UEVLD	LGR4	SLC6A5	C11orf42	UBQLNL
IGSF22	BDNF	NELL1	FAM160A2	OLFM5P
AC103974.1	DCDC1	ANO5	CAVIN3	OR52H1
ZDHHC13	PAX6	CCDC179	AC068733.3	OR52B6
NAV2	QSER1	MUC15	SMPD1	TRIM6
HTATIP2	TCP11L1	SLC5A12	DNHD1	TRIM6-TRIM34
SLC6A5	CD59	CCDC34	DCHS1	TRIM5
NELL1	NAT10	LGR4	AC091564.5	TRIM22
ANO5	APIP	KIF18A	OR2AG2	OR56B1
LUZP2	PDHX	METTL15	OR6A2	OR52N4
MUC15	CD44	DCDC1	OR10A2	OR52N1
CCDC34	PRR5L	PAX6	OR10A4	OR52N2
LGR4	ALKBH3	QSER1	OR2D2	OR52E8
BDNF	ALKBH3-AS1	DEPDC7	OR2D3	OR52E4
DCDC1	C11orf96	TCP11L1	ZNF215	OR52Q1P
PAX6	ACCSL	C11orf91	ZNF214	OR56A3
QSER1	ACCS	CD59	NLRP14	OR56A5
TCP11L1	AC134775.1	NAT10	RBMXL2	OR52L1
NAT10	ALX4	ABTB2	SYT9	OR52B2
APIP	CD82	APIP	OLFML1	OR52W1
PDHX	TSPAN18	PDHX	PPFIBP2	AC022762.2
CD44	TP53I11	CD44	CYB5R2	C11orf42
PRR5L	PEX16	LDLRAD3	OVCH2	FAM160A2
ALKBH3	CREB3L1	PRR5L	AC044810.3	CAVIN3
ALKBH3-AS1	DGKZ	RAG1	OR5P3	AC068733.3
C11orf96	LRP4	RAG2	STK33	SMPD1
ACCSL	ARFGAP2	HSD17B12	TRIM66	DNHD1
ACCS	ACP2	ALKBH3	ST5	OR2AG2
AC134775.1	MYBPC3	ACCSL	AKIP1	OR2AG1
ALX4	SLC39A13	ALX4	C11orf16	OR10A2
CD82	RAPSN	PRDM11	ASCL3	OR2D2
TSPAN18	PTPRJ	PEX16	ZNF143	OR2D3
TP53I11	OR4X1	DGKZ	SWAP70	ZNF214
PEX16	OR4A47	CKAP5	MRVI1	NLRP14
CREB3L1	OR4A48P	LRP4	CSNK2A3	RBMXL2
DGKZ	TRIM49B	C11orf49	AC023946.1	SYT9
LRP4	TRIM64C	MYBPC3	USP47	PPFIBP2
ARFGAP2	OR4C13	SPI1	DKK3	CYB5R2
ACP2	OR4A5	SLC39A13	MICALCL	OVCH2
MYBPC3	TRIM48	PTPRJ	PLEKHA7	AC044810.3
SLC39A13	OR4C16	OR4X1	KCNJ11	NLRP10
RAPSN	OR5D13	OR4A47	ABCC8	TRIM66
PTPRJ	OR5D14	OR4A48P	USH1C	ST5
OR4X1	OR5L1	TRIM49B	OTOG	C11orf16
OR4A47	OR5D18	TRIM64C	SAAL1	ASCL3
OR4A48P	OR5L2	OR4C13	MRGPRX3	SCUBE2
TRIM49B	TRIM51	OR4C46	AC090099.4	DENND5A
TRIM64C	OR5W2	OR4A5	MRGPRX4	ZNF143
OR4C13	OR5I1	OR4A16	SAA4	SWAP70
OR4A5	OR5F1	OR4A15	SAA2-SAA4	MRVI1
TRIM48	OR8H2	OR4C15	SAA2	CSNK2A3
OR4C16	OR8H3	OR4C16	RNA5SP333	AC023946.1
OR5D13	OR5T2	OR4C11	SAA1	USP47
OR5D14	OR8K3	OR4C6	RNA5SP334	DKK3
OR5L1	OR8U1	OR5D13	SPTY2D1	MICALCL
OR5D18	OR5R1	OR5D14	IGSF22	RASSF10
OR5L2	OR5M11	OR5D18	AC103974.1	INSC
OR5D16	OR5AR1	TRIM51	MRGPRX2	PLEKHA7
TRIM51	OR2AH1P	OR5W2	ZDHHC13	NUCB2
OR5W2	OR9G1	OR5F1	NAV2	LOC105376575
OR5I1	OR9G4	OR8H2	HTATIP2	KCNJ11
OR5F1	MIR6128	OR8H3	SLC6A5	ABCC8
OR8H2	OR5AK2	OR5T2	NELL1	USH1C
OR8H3	PRG3	OR5T1	ANO5	OTOG
OR5T2	PRG2	OR8K3	CCDC179	MRGPRX3
OR8K3	AP000781.2	OR8K1	MUC15	AC090099.4
OR8U1	MED19	OR8U1	CCDC34	MRGPRX4
OR5R1	OR6Q1	OR5R1	LGR4	SAA4
OR5M11	OR10Q1	OR5M11	BDNF	SAA2-SAA4
OR5M10	OR5B17	OR5M10	KIF18A	SAA2
OR5AR1	OR5B2	OR5AR1	METTL15	RNA5SP333
OR2AH1P	OR5B12	OR2AH1P	DCDC1	SAA1
OR9G1	GLYAT	OR9G1	ELP4	RNA5SP334
OR9G4	FAM111B	OR9G4	PAX6	IGSF22
MIR6128	MPEG1	MIR6128	QSER1	AC103974.1
OR5AK2	RN7SL42P	OR5AK2	TCP11L1	MRGPRX1
TNKS1BP1	OR5AN1	TNKS1BP1	KIAA1549L	MRGPRX2
PRG3	OR5A1	PRG3	NAT10	ZDHHC13
PRG2	OR4D6	PRG2	PDHX	NAV2
AP000781.2	OR10V1	AP000781.2	CD44	HTATIP2
MED19	STX3	SERPING1	PRR5L	SLC6A5
OR6Q1	TCN1	OR6Q1	RAG1	NELL1
OR1S1	MIR6503	OR1S2	RAG2	LUZP2
OR10Q1	MS4A4A	OR1S1	HSD17B12	MUC15
OR5B17	MS4A6E	OR10Q1	ALKBH3	CCDC34
OR5B2	MS4A14	OR10W1	ALKBH3-AS1	KIF18A
OR5B12	MS4A13	OR5B17	C11orf96	METTL15
GLYAT	MS4A15	OR5B3	AC087521.1	DCDC1
GLYATL2	PTGDR2	OR5B2	ACCSL	PAX6
FAM111B	ZP1	OR5B12	ALX4	PRRG4
MPEG1	TMEM132A	ZFP91	CD82	QSER1
RN7SL42P	CD5	ZFP91-CNTF	TSPAN18	KIAA1549L
OR5AN1	VPS37C	AP001350.1	TP53I11	NAT10
OR5A1	PGA3	GLYAT	PRDM11	APIP
OR4D6	TKFC	MPEG1	SLC35C1	PDHX
OSBP	TMEM216	RN7SL42P	PEX16	CD44
OR10V1	PPP1R32	OR5AN1	DGKZ	PRR5L
STX3	SCGB1D2	OR5A1	LRP4	HSD17B12
TCN1	AHNAK	OR4D6	ARFGAP2	C11orf96
MIR6503	ROM1	OSBP	ACP2	ACCSL
MS4A6E	LBHD1	OR10V1	MADD	ALX4
MS4A14	UQCC3	STX3	MYBPC3	CD82
MS4A13	UBXN1	TCN1	SLC39A13	TSPAN18
MS4A15	SLC22A24	MS4A3	PTPRJ	TP53I11
MS4A10	SLC22A10	MS4A6A	OR4X2	PRDM11
PTGDR2	HRASLS5	MIR6503	OR4X1	PEX16
ZP1	RTN3	MS4A6E	OR4A47	DGKZ
TMEM132A	RCOR2	MS4A14	OR4A48P	LRP4
CD6	TRPT1	MS4A12	TRIM49B	ARFGAP2
CD5	NUDT22	MS4A13	TRIM64C	ACP2
VPS37C	DNAJC4	MS4A15	FOLH1	NR1H3
PGA3	KCNK4	PTGDR2	OR4C13	MADD
TKFC	Y_RNA	ZP1	OR4C46	MYBPC3
TMEM216	PRDX5	TMEM132A	OR4A5	SLC39A13
PPP1R32	CCDC88B	CD6	OR4C15	PTPRJ
MYRF	MEN1	CD5	OR4C16	OR4X2
TMEM258	CDC42BPG	PGA3	OR4P4	OR4X1
RAB3IL1	ATG2A	TKFC	OR4S2	OR4A47
SCGB1D2	ARL2	TMEM216	OR5D13	OR4A48P
AHNAK	ARL2-SNX15	BEST1	OR5D14	TRIM49B
EML3	MIR6879	INCENP	OR5D18	TRIM64C
ROM1	SNX15	AHNAK	TRIM51	FOLH1
B3GAT3	SAC3D1	ROM1	OR5W2	OR4C13
LBHD1	NAALADL1	LBHD1	OR5F1	OR4C46
UQCC3	CDCA5	UQCC3	OR5AS1	OR4A5
UBXN1	TMEM262	UBXN1	OR8H2	OR4C16
SLC22A24	VPS51	SLC22A24	OR8H3	OR5D13
RPL29P22	TM7SF2	RPL29P22	OR8J3	OR5D14
SLC22A10	SLC25A45	SLC22A10	OR8K4P	OR5D18
HRASLS5	LTBP3	SLC22A25	OR5T2	OR5D16
RTN3	EHBP1L1	HRASLS5	OR5T1	TRIM51
RCOR2	PCNX3	RTN3	OR8H1	OR5W2
TRPT1	MUS81	RCOR2	OR8K3	OR5F1
NUDT22	EFEMP2	TRPT1	OR8K1	OR5AS1
DNAJC4	CTSW	NUDT22	OR8U1	OR8H2
KCNK4	FIBP	DNAJC4	OR5R1	OR8H3
Y_RNA	C11orf68	KCNK4	OR5M11	OR8J3
PRDX5	DRAP1	PRDX5	OR5M10	OR8K4P
CCDC88B	TSGA10IP	CCDC88B	OR5AR1	OR5T2
RPS6KA4	SART1	MEN1	OR2AH1P	OR8K3
MEN1	CATSPER1	CDC42BPG	OR9G1	OR8J1
CDC42BPG	GAL3ST3	ATG2A	OR9G4	OR8U1
ATG2A	KLC2	ARL2	MIR6128	OR5R1
ARL2	AP001107.4	ARL2-SNX15	OR5AK2	OR5AP2
ARL2-SNX15	CD248	MIR6879	TNKS1BP1	OR9G1
MIR6879	ACTN3	SNX15	PRG3	OR9G4
SNX15	AP002748.1	SAC3D1	PRG2	MIR6128
SAC3D1	SPTBN2	NAALADL1	AP000781.2	OR5AK2
NAALADL1	LRFN4	CDCA5	SMTNL1	TNKS1BP1
CDCA5	PC	TMEM262	OR6Q1	P2RX3
TMEM262	AIP	VPS51	OR1S1	PRG3
VPS51	MIR6752	TM7SF2	OR10Q1	PRG2
TM7SF2	PITPNM1	CAPN1	OR10W1	AP000781.2
SLC22A20P	CABP2	SLC22A20P	OR5B17	OR6Q1
SLC25A45	ALDH3B2	SLC25A45	OR5B3	OR9Q2
LTBP3	TCIRG1	EHBP1L1	OR5B12	OR1S1
EHBP1L1	LRP5	PCNX3	GLYAT	OR10Q1
PCNX3	IGHMBP2	MUS81	MPEG1	OR5B3
MUS81	TPCN2	EFEMP2	RN7SL42P	OR5B12
EFEMP2	MIR3164	CTSW	OR5AN1	GLYAT
CTSW	ORAOV1	FIBP	OR5A2	GLYATL2
FIBP	ANO1	C11orf68	OR5A1	MPEG1
C11orf68	PPFIA1	DRAP1	OR4D6	RN7SL42P
DRAP1	DHCR7	CATSPER1	OR4D11	OR5A2
TSGA10IP	NADSYN1	GAL3ST3	OSBP	OR4D6
SART1	MIR6754	TMEM151A	AP000442.2	OR10V1
CATSPER1	KRTAP5-7	BRMS1	OR10V1	STX3
GAL3ST3	KRTAP5-8	ACTN3	STX3	MS4A2
KLC2	KRTAP5-9	AP002748.1	MS4A6A	MS4A6A
AP001107.4	KRTAP5-10	SPTBN2	MIR6503	MIR6503
ACTN3	AP000867.1	C11orf80	MS4A6E	MS4A6E
AP002748.1	KRTAP5-14P	AIP	MS4A14	MS4A14
SPTBN2	FAM86C1	MIR6752	MS4A12	MS4A12
LRFN4	ZNF705E	CABP2	MS4A13	MS4A13
PC	DEFB108B	ACY3	MS4A15	MS4A15
AIP	FOLR3	ALDH3B2	MS4A10	PTGDR2
MIR6752	P2RY2	TCIRG1	PTGDR2	ZP1
PITPNM1	AP002761.4	C11orf24	ZP1	TMEM132A
CABP2	C2CD3	GAL	TMEM132A	SLC15A3
ALDH3B2	P4HA3	CPT1A	SLC15A3	CD6
TCIRG1	PGM2L1	IGHMBP2	CD6	CD5
LRP5	LIPT2	MRGPRF-AS1	CD5	VPS37C
IGHMBP2	POLD3	MRGPRF	VPS37C	TKFC
TPCN2	CHRDL2	TPCN2	TKFC	TMEM216
MIR3164	MOGAT2	MIR3164	TMEM216	INCENP
ORAOV1	EMSY	ORAOV1	INCENP	AHNAK
PPFIA1	ACER3	ANO1	AHNAK	EEF1G
DHCR7	CAPN5	DHCR7	ROM1	TUT1
NADSYN1	MYO7A	NADSYN1	LBHD1	EML3
MIR6754	GDPD4	MIR6754	UQCC3	ROM1
KRTAP5-7	USP35	KRTAP5-7	UBXN1	B3GAT3
KRTAP5-8	FAM181B	KRTAP5-8	HNRNPUL2	LBHD1
KRTAP5-9	DDIAS	KRTAP5-10	SLC22A24	CSKMT
KRTAP5-10	CCDC90B	AP000867.1	RPL29P22	UQCC3
AP000867.1	SYTL2	KRTAP5-14P	SLC22A10	UBXN1
KRTAP5-14P	TMEM135	FAM86C1	HRASLS5	BSCL2
FAM86C1	MIR3166	ALG1L9P	RTN3	SLC22A24
ZNF705E	CTSC	FOLR3	RCOR2	RPL29P22
DEFB108B	NOX4	INPPL1	NUDT22	SLC22A10
FOLR3	TRIM49	PDE2A	DNAJC4	SLC22A25
P2RY2	TRIM64B	ARAP1	GPR137	HRASLS5
AP002761.4	TRIM64	P2RY2	KCNK4	RTN3
C2CD3	AP004607.7	ARHGEF17	ESRRA	RCOR2
P4HA3	TRIM49C	RELT	TRMT112	NUDT22
PGM2L1	UBTFL1	C2CD3	PRDX5	DNAJC4
LIPT2	FAT3	PGM2L1	CCDC88B	PLCB3
POLD3	CEP295	LIPT2	MEN1	KCNK4
CHRDL2	MED17	AP001372.2	CDC42BPG	PRDX5
MOGAT2	HEPHL1	POLD3	ATG2A	CCDC88B
EMSY	PANX1	CHRDL2	ARL2	MEN1
ACER3	KDM4E	XRRA1	ARL2-SNX15	CDC42BPG
CAPN5	AP002383.6	SLCO2B1	MIR6879	ATG2A
MYO7A	ENDOD1	TPBGL	SNX15	ARL2
GDPD4	MAML2	GDPD5	SAC3D1	ARL2-SNX15
USP35	CNTN5	MAP6	NAALADL1	MIR6879
FAM181B	ARHGAP42	MOGAT2	CDCA5	SNX15
DDIAS	ANGPTL5	TSKU	TMEM262	SAC3D1
CCDC90B	CEP126	AP003119.3	VPS51	NAALADL1
SYTL2	MMP7	ACER3	TM7SF2	CDCA5
TMEM135	MMP27	CAPN5	SLC22A20P	TMEM262
MIR3166	MMP8	MYO7A	SLC25A45	VPS51
CTSC	MMP10	INTS4	LTBP3	TM7SF2
NOX4	WTAPP1	USP35	EHBP1L1	SLC22A20P
TRIM49	MMP3	NARS2	PCNX3	SLC25A45
TRIM64B	MMP12	DDIAS	MUS81	LTBP3
TRIM64	DYNC2H1	CCDC90B	EFEMP2	EHBP1L1
TRIM49C	CASP5	SYTL2	CTSW	PCNX3
FAT3	CWF19L2	ME3	FIBP	AP5B1
CEP295	NPAT	MIR3166	C11orf68	MUS81
MED17	EXPH5	CTSC	DRAP1	EFEMP2
HEPHL1	COLCA2	NOX4	TSGA10IP	CTSW
PANX1	ALG9	TRIM64B	SART1	FIBP
KDM4E	AP001781.3	TRIM64	CATSPER1	C11orf68
AP002383.6	FDXACB1	FAT3	BRMS1	DRAP1
ENDOD1	C11orf52	DEUP1	ACTN3	TSGA10IP
MAML2	DLAT	CEP295	AP002748.1	SART1
CNTN5	PPIHP1	MED17	SPTBN2	CATSPER1
ARHGAP42	RNU6-893P	HEPHL1	C11orf80	GAL3ST3
ANGPTL5	BCO2	PANX1	RPS6KB2	SF3B2
CEP126	KCTD9P4	C11orf97	AIP	KLC2
MMP7	ANKK1	KDM4E	MIR6752	AP001107.4
MMP27	TMPRSS5	AP002383.6	CABP2	BRMS1
MMP8	USP28	MTMR2	GSTP1	ACTN3
MMP10	HTR3B	RNA5SP345	TBX10	AP002748.1
WTAPP1	APOA4	MAML2	ACY3	SPTBN2
MMP3	PAFAH1B2	CNTN5	ALDH3B2	C11orf80
MMP12	CEP164	ARHGAP42	TCIRG1	LRFN4
DYNC2H1	DSCAML1	TMEM133	C11orf24	PC
CASP5	TMPRSS13	ANGPTL5	IGHMBP2	AIP
CWF19L2	IL10RA	CEP126	TPCN2	MIR6752
NPAT	TMPRSS4	MMP20	MIR3164	CABP2
EXPH5	JAML	MMP27	AP000439.3	GSTP1
COLCA2	HSPE1P18	MMP8	ANO1	NUDT8
ALG9	BCL9L	MMP10	AP002336.2	TBX10
AP001781.3	DPAGT1	WTAPP1	PPFIA1	ACY3
FDXACB1	HINFP	MMP3	DHCR7	ALDH3B2
C11orf52	NLRX1	DYNC2H1	NADSYN1	TCIRG1
DLAT	PDZD3	PDGFD	MIR6754	C11orf24
PPIHP1	CCDC153	AP003043.1	KRTAP5-7	CPT1A
RNU6-893P	MCAM	DDI1	KRTAP5-8	MRPL21
BCO2	NECTIN1	CASP5	KRTAP5-9	IGHMBP2
KCTD9P4	OAF	CWF19L2	KRTAP5-10	TPCN2
ANKK1	POU2F3	ACAT1	AP000867.1	MIR3164
TMPRSS5	TECTA	NPAT	KRTAP5-14P	AP002336.2
USP28	SORL1	ATM	FAM86C1	PPFIA1
HTR3B	ZNF202	C11orf65	ZNF705E	DHCR7
APOA4	TMEM225	EXPH5	DEFB108B	NADSYN1
PAFAH1B2	OR8D4	COLCA2	NUMA1	MIR6754
CEP164	OR10S1	ALG9	FOLR3	KRTAP5-7
DSCAML1	OR10G4	AP001781.3	CLPB	KRTAP5-8
TMPRSS13	OR10G9	FDXACB1	P2RY2	KRTAP5-10
IL10RA	OR10G8	C11orf1	AP002761.4	AP000867.1
TMPRSS4	OR10G7	CRYAB	C2CD3	KRTAP5-14P
JAML	OR10D3	C11orf52	P4HA3	FAM86C1
HSPE1P18	OR8G2P	DLAT	PGM2L1	ZNF705E
BCL9L	OR8G5	PPIHP1	AP001372.1	DEFB108B
DPAGT1	OR8D1	RNU6-893P	LIPT2	FOLR3
HINFP	OR8B3	BCO2	POLD3	FOLR2
NLRX1	OR8B4	PLET1	CHRDL2	ARAP1
PDZD3	OR8A1	AP002884.5	XRRA1	P2RY2
CCDC153	HEPACAM	ANKK1	SLCO2B1	AP002761.4
MCAM	HEPN1	TMPRSS5	RPS3	ARHGEF17
NECTIN1	TMEM218	HTR3B	GDPD5	PAAF1
OAF	EI24	AP002373.1	MOGAT2	C2CD3
POU2F3	STT3A	NXPE1	UVRAG	PGM2L1
TECTA	CHEK1	snoU13	TSKU	LIPT2
SORL1	PATE1	NXPE4	AP003119.3	AP001372.2
ZNF202	PUS3	BUD13	ACER3	POLD3
TMEM225	HYLS1	ZPR1	CAPN5	CHRDL2
OR8D4	CDON	APOA5	MYO7A	XRRA1
OR10S1	AP000842.4	APOA4	GDPD4	NEU3
OR10G4	ST3GAL4	SIK3	RSF1	GDPD5
OR10G9	KCNJ5	PAFAH1B2	INTS4	MOGAT2
OR10G8	PRDM10	CEP164	NDUFC2-KCTD14	TSKU
OR10G7	ADAMTS8	DSCAML1	NDUFC2	AP003119.3
OR10D3	SNX19	TMPRSS13	ALG8	ACER3
OR8G2P	IGSF9B	IL10RA	USP35	B3GNT6
OR8G5	GLB1L3	SMIM35	NARS2	CAPN5
OR8D1	IQSEC3	TMPRSS4	FAM181B	MYO7A
OR8B3	AC026369.1	JAML	DDIAS	GDPD4
OR8B4	SLC6A12	TMEM25	SYTL2	RSF1
OR8A1	AC007406.4	TREH	CCDC83	INTS4
HEPACAM	B4GALNT3	DPAGT1	AP003128.1	NDUFC2-KCTD14
HEPN1	WNK1	C2CD2L	TMEM135	NDUFC2
TMEM218	FKBP4	HINFP	MIR3166	ALG8
EI24	FOXM1	NLRX1	CTSC	USP35
STT3A	TULP3	PDZD3	NOX4	NARS2
CHEK1	TSPAN9	CCDC153	TRIM49	TENM4
PATE1	CRACR2A	USP2	TRIM64B	TMEM126B
PUS3	AKAP3	NECTIN1	TRIM49C	SYTL2
HYLS1	GALNT8	OAF	UBTFL1	CCDC81
CDON	ANO2	POU2F3	FAT3	TMEM135
AP000842.4	VWF	TECTA	DEUP1	MIR3166
ST3GAL4	PLEKHG6	SORL1	CEP295	CTSC
KCNJ5	SCNN1A	UBASH3B	MED17	TYR
PRDM10	CD27	CRTAM	VSTM5	NOX4
ADAMTS8	TAPBPL	ZNF202	HEPHL1	TRIM64B
SNX19	NCAPD2	OR6X1	C11orf97	TRIM49D2
IGSF9B	SCARNA10	TMEM225	KDM4D	TRIM64
GLB1L3	CHD4	OR8D4	KDM4E	TRIM49C
IQSEC3	ZNF384	OR10S1	AP002383.6	UBTFL1
AC026369.1	AC125494.1	OR10G4	MAML2	FAT3
SLC6A12	COPS7A	OR10G7	CCDC82	MTNR1B
AC007406.4	LAG3	OR10D3	CNTN5	SLC36A4
B4GALNT3	GPR162	OR8G2P	ARHGAP42	AP003072.2
WNK1	P3H3	OR8G1	ANGPTL5	DEUP1
FKBP4	ATN1	OR8G5	CEP126	CEP295
FOXM1	EMG1	OR8D1	MMP7	TAF1D
TULP3	C1S	OR8B2	MMP27	MED17
TSPAN9	C1R	OR8B3	MMP8	HEPHL1
CRACR2A	C1RL	OR8B4	MMP10	PANX1
AKAP3	RBP5	OR8A1	WTAPP1	GPR83
GALNT8	PEX5	SLC37A2	MMP3	C11orf97
ANO2	CD163L1	TMEM218	DYNC2H1	PIWIL4
VWF	CD163	STT3A	CASP5	AP000943.3
PLEKHG6	APOBEC1	CHEK1	CARD16	LOC105369438
SCNN1A	DPPA3	PATE1	CARD17	KDM4E
CD27	SLC2A14	PUS3	CWF19L2	AP002383.6
TAPBPL	CLEC4A	VSIG10L2	NPAT	CEP57
NCAPD2	ZNF705A	CDON	ATM	MTMR2
SCARNA10	FAM66C	AP000842.4	COLCA2	MAML2
CHD4	FAM90A1	ST3GAL4	AP001781.3	CNTN5
ZNF384	SUPT4H1P2	KCNJ5	FDXACB1	ARHGAP42
AC125494.1	CLEC4D	TP53AIP1	C11orf1	ANGPTL5
COPS7A	A2ML1	ARHGAP32	CRYAB	CEP126
LAG3	AC006581.2	TMEM45B	BCO2	MMP7
GPR162	PHC1	APLP2	PLET1	MMP20
P3H3	M6PR	ST14	TTC12	AP000851.1
ATN1	KLRG1	ADAMTS8	ANKK1	MMP27
EMG1	A2M	SNX19	TMPRSS5	MMP8
C1S	PZP	SPATA19	NXPE1	MMP3
C1R	AC092821.1	IGSF9B	NXPE4	DYNC2H1
C1RL	KLRB1	GLB1L3	CADM1	CASP5
RBP5	CLEC2D	IQSEC3	APOA4	CASP1
PEX5	CLECL1	AC026369.1	PAFAH1B2	CWF19L2
CD163L1	KLRF2	SLC6A12	SIDT2	ACAT1
CD163	CLEC2A	AC007406.4	LOC100652768	NPAT
APOBEC1	CLEC12A	KDM5A	AP000892.3	COLCA2
DPPA3	CLEC1B	CCDC77	PCSK7	ALG9
NANOG	CLEC12B	B4GALNT3	CEP164	AP001781.3
SLC2A14	AC024224.2	WNK1	TMPRSS13	FDXACB1
CLEC4A	CLEC1A	RAD52	IL10RA	C11orf1
ZNF705A	KLRD1	ERC1	TMPRSS4	CRYAB
FAM66C	KLRK1	RHNO1	JAML	C11orf52
FAM90A1	KLRC4-KLRK1	TEAD4	HSPE1P18	DLAT
SUPT4H1P2	KLRC4	TSPAN9	DPAGT1	PPIHP1
CLEC4D	KLRC3	CRACR2A	HINFP	RNU6-893P
A2ML1	AC068775.2	AKAP3	NLRX1	BCO2
AC006581.2	KLRC2	GALNT8	PDZD3	PLET1
PHC1	KLRC1	ANO2	CCDC153	TTC12
M6PR	EIF2S3B	VWF	USP2	ANKK1
KLRG1	STYK1	PLEKHG6	NECTIN1	TMPRSS5
A2M	TAS2R8	SCNN1A	TRIM29	HTR3B
PZP	TAS2R9	CD27	OAF	NXPE1
AC092821.1	TAS2R10	TAPBPL	POU2F3	NXPE4
KLRB1	PRR4	NCAPD2	TECTA	NXPE2
CLEC2D	AC018630.6	SCARNA10	SORL1	APOA4
CLECL1	PRH1-PRR4	ZNF384	UBASH3B	PAFAH1B2
KLRF2	TAS2R13	AC125494.1	CRTAM	CEP164
CLEC2A	PRH2	COPS7A	GRAMD1B	DSCAML1
CLEC12A	TAS2R14	LAG3	ZNF202	TMPRSS13
CLEC1B	TAS2R20	GPR162	OR6M1	IL10RA
CLEC12B	TAS2R19	P3H3	TMEM225	TMPRSS4
AC024224.2	TAS2R31	LRRC23	OR8D4	JAML
CLEC1A	TAS2R46	ATN1	OR10S1	HSPE1P18
KLRD1	TAS2R43	LPCAT3	OR10G4	SLC37A4
KLRK1	TAS2R30	RBP5	OR10G9	DPAGT1
KLRC4-KLRK1	TAS2R42	CLSTN3	OR10G8	HINFP
KLRC4	PRB3	PEX5	OR10G7	NLRX1
KLRC3	PRB4	CD163L1	OR10D3	PDZD3
AC068775.2	PRB1	CD163	OR8G2P	CCDC153
KLRC2	PRB2	APOBEC1	OR8G1	C1QTNF5
KLRC1	GPR19	GDF3	OR8G5	MFRP
EIF2S3B	EMP1	NANOG	OR8D2	USP2
STYK1	ATF7IP	CLEC4A	OR8B2	NECTIN1
TAS2R8	PLBD1	ZNF705A	OR8B3	OAF
TAS2R9	PLBD1-AS1	FAM66C	OR8B12	POU2F3
TAS2R10	GUCY2C	FAM90A1	OR8A1	TECTA
PRR4	AC010168.1	SUPT4H1P2	PANX3	SORL1
AC018630.6	SMCO3	CLEC4D	TBRG1	CRTAM
PRH1-PRR4	ART4	A2ML1	ROBO3	GRAMD1B
TAS2R13	AC007655.1	AC006581.2	ROBO4	ZNF202
PRH2	MGP	PHC1	HEPACAM	OR6X1
TAS2R14	ERP27	A2M	HEPN1	TMEM225
TAS2R20	SLC15A5	PZP	CCDC15	OR8D4
TAS2R19	PIK3C2G	AC092821.1	SLC37A2	OR10G4
TAS2R31	PLCZ1	KLRB1	TMEM218	OR10G9
TAS2R46	PDE3A	CLECL1	PKNOX2	OR10G8
TAS2R43	SLCO1C1	KLRF2	FEZ1	OR10G7
TAS2R30	SLCO1B3	CLEC2A	AP000708.1	OR10D3
TAS2R42	AC011604.2	CLEC12A	CHEK1	OR8G2P
PRB3	SLCO1B7	CLEC1B	PATE1	OR8G1
PRB4	AC022335.1	CLEC1A	PUS3	OR8G5
PRB1	GYS2	OLR1	VSIG10L2	OR8D1
PRB2	ETNK1	KLRD1	CDON	OR8D2
GPR19	LRMP	KLRK1	AP000842.4	OR8B3
EMP1	CASC1	KLRC4-KLRK1	RPUSD4	OR8B4
ATF7IP	LMNTD1	KLRC4	ST3GAL4	OR8A1
PLBD1	BHLHE41	KLRC3	KCNJ5	ESAM
PLBD1-AS1	SSPN	AC068775.2	TP53AIP1	AP000866.2
GUCY2C	INTS13	KLRC2	APLP2	ROBO3
AC010168.1	FGFR1OP2	KLRC1	ADAMTS8	HEPACAM
SMCO3	C12orf71	EIF2S3B	SNX19	HEPN1
ART4	PPFIBP1	STYK1	SPATA19	SLC37A2
AC007655.1	REP15	TAS2R8	IGSF9B	TMEM218
MGP	AC009509.1	TAS2R9	GLB1L3	EI24
ERP27	MANSC4	TAS2R10	IQSEC3	STT3A
SLC15A5	CCDC91	PRR4	AC026369.1	CHEK1
PIK3C2G	OVCH1	AC018630.6	SLC6A12	PATE1
PLCZ1	TMTC1	PRH1-PRR4	AC007406.4	PUS3
PDE3A	CAPRIN2	PRH1	CCDC77	VSIG10L2
SLCO1C1	TSPAN11	TAS2R13	WNK1	CDON
SLCO1B3	AC008013.1	TAS2R14	FKBP4	AP000842.4
AC011604.2	DDX11	TAS2R19	NRIP2	RPUSD4
SLCO1B7	AC024940.1	TAS2R31	ITFG2	TIRAP
AC022335.1	DENND5B	TAS2R46	FOXM1	AP001318.2
GYS2	KIAA1551	TAS2R30	TULP3	KCNJ5
ETNK1	DNM1L	TAS2R42	TSPAN9	TP53AIP1
LRMP	YARS2	PRB3	AKAP3	ARHGAP32
CASC1	PKP2	PRB4	GALNT8	PRDM10
LMNTD1	ALG10B	PRB1	ANO2	ST14
BHLHE41	SLC2A13	PRB2	VWF	ADAMTS8
SSPN	LRRK2	GPR19	PLEKHG6	SNX19
INTS13	MUC19	APOLD1	SCNN1A	GLB1L3
FGFR1OP2	PDZRN4	GPRC5A	CD27	IQSEC3
C12orf71	PPHLN1	ATF7IP	TAPBPL	AC026369.1
PPFIBP1	PUS7L	PLBD1	NCAPD2	KDM5A
REP15	IRAK4	PLBD1-AS1	SCARNA10	B4GALNT3
AC009509.1	NELL2	GUCY2C	CHD4	WNK1
MANSC4	DBX2	AC010168.1	ZNF384	RAD52
CCDC91	SCAF11	ART4	AC125494.1	ERC1
OVCH1	RAPGEF3	AC007655.1	LAG3	FOXM1
TMTC1	HDAC7	MGP	P3H3	TEAD4
CAPRIN2	VDR	ERP27	ATN1	AC125807.2
TSPAN11	COL2A1	SLC15A5	EMG1	TSPAN9
AC008013.1	PFKM	PIK3C2G	C1S	CRACR2A
DDX11	CCDC184	ZKSCAN7P1	C1R	FGF23
AC024940.1	AC074029.4	PLCZ1	C1RL	AKAP3
DENND5B	OR10AD1	CAPZA3	RBP5	GALNT8
KIAA1551	H1FNT	SLCO1B3	PEX5	VWF
DNM1L	AC024257.2	AC011604.2	CD163L1	PLEKHG6
YARS2	OR8S1	SLCO1A2	CD163	CD27
PKP2	AC089987.1	GYS2	APOBEC1	TAPBPL
ALG10B	LALBA	LRMP	CLEC4C	NCAPD2
SLC2A13	AC011603.3	CASC1	SLC2A14	SCARNA10
LRRK2	DDN-AS1	LMNTD1	ZNF705A	CHD4
MUC19	KMT2D	BHLHE41	FAM66C	ZNF384
PDZRN4	AC125611.3	SSPN	FAM90A1	AC125494.1
PPHLN1	CERS5	ITPR2	SUPT4H1P2	LAG3
PUS7L	FAM186A	C12orf71	CLEC4D	ATN1
IRAK4	AC090058.1	ARNTL2	RIMKLB	C1R
NELL2	TMPRSS12	ARNTL2-AS1	A2ML1	C1RL
DBX2	AC013244.3	SMCO2	AC006581.2	RBP5
SCAF11	SLC11A2	PPFIBP1	PHC1	PEX5
RAPGEF3	CSRNP2	REP15	M6PR	CD163L1
HDAC7	POU6F1	AC009509.1	KLRG1	CD163
VDR	SMAGP	MANSC4	A2M	APOBEC1
COL2A1	BIN2	CCDC91	PZP	GDF3
PFKM	AC068987.3	OVCH1	AC092821.1	NANOG
CCDC184	FIGNL2	CAPRIN2	KLRB1	SLC2A14
AC074029.4	AC068987.4	TSPAN11	CLECL1	FAM90A1
OR10AD1	ANKRD33	AC008013.1	KLRF2	A2ML1
H1FNT	C12orf80	DDX11	CLEC2A	AC006581.2
AC024257.2	KRT7	AC008013.3	CLEC12A	PHC1
OR8S1	KRT81	AC024940.1	CLEC1B	A2M
AC089987.1	KRT83	KIAA1551	CLEC12B	PZP
LALBA	KRT84	FGD4	CLEC1A	AC092821.1
AC011603.3	AC078865.1	PKP2	KLRD1	KLRB1
DDN-AS1	KRT82	SYT10	AC068775.2	CLEC2D
KMT2D	KRT75	ALG10B	KLRC3	CLECL1
AC125611.3	KRT6B	LRRK2	KLRC2	KLRF2
CERS5	KRT6C	MUC19	KLRC1	CLEC2A
FAM186A	KRT6A	PDZRN4	EIF2S3B	CLEC12A
AC090058.1	KRT5	PPHLN1	STYK1	CLEC1B
TMPRSS12	KRT71	PUS7L	TAS2R8	CLEC12B
AC013244.3	KRT74	IRAK4	TAS2R9	AC024224.2
SLC11A2	KRT72	DBX2	TAS2R10	CLEC1A
CSRNP2	KRT2	SCAF11	PRR4	OLR1
POU6F1	KRT1	RAPGEF3	AC018630.6	KLRD1
SMAGP	KRT77	HDAC7	PRH1-PRR4	KLRK1
BIN2	KRT76	VDR	PRH1	KLRC4-KLRK1
AC068987.3	KRT3	COL2A1	TAS2R13	KLRC4
FIGNL2	KRT4	PFKM	PRH2	KLRC3
AC068987.4	KRT79	CCDC184	TAS2R19	AC068775.2
ANKRD33	AC107016.1	AC074029.4	TAS2R31	KLRC2
C12orf80	KRT78	OR10AD1	TAS2R46	KLRC1
KRT7	TNS2	H1FNT	TAS2R43	EIF2S3B
KRT81	RARG	AC024257.2	AC018630.3	STYK1
KRT83	ESPL1	ZNF641	TAS2R30	TAS2R7
KRT84	C12orf10	C12orf54	TAS2R42	TAS2R8
AC078865.1	CALCOCO1	OR8S1	PRB3	TAS2R9
KRT82	HOXC13	AC089987.1	PRB4	TAS2R10
KRT75	NCKAP1L	KANSL2	PRB1	PRR4
KRT6B	PDE1B	SNORA2C	PRB2	AC018630.6
KRT6C	PPP1R1A	SNORA2B	GPR19	PRH1-PRR4
KRT6A	OR9K2	CCDC65	CDKN1B	PRH2
KRT5	OR6C74	AC125611.3	GPRC5D	TAS2R20
KRT71	OR6C1	CERS5	GPRC5D-AS1	TAS2R19
KRT74	OR6C65	FAM186A	EMP1	TAS2R31
KRT72	OR6C70	TMPRSS12	ATF7IP	TAS2R46
KRT2	OR6C68	AC013244.3	PLBD1	TAS2R30
KRT1	OR6C4	SLC11A2	PLBD1-AS1	TAS2R42
KRT77	OR10P1	LETMD1	GUCY2C	PRB3
KRT76	AC009779.5	POU6F1	AC010168.1	PRB4
KRT3	ITGA7	SMAGP	SMCO3	PRB1
KRT4	ERBB3	BIN2	C12orf60	PRB2
KRT79	ANKRD52	CELA1	ART4	GPR19
AC107016.1	PAN2	GALNT6	AC007655.1	EMP1
KRT78	STAT2	AC068987.3	MGP	ATF7IP
TNS2	TIMELESS	FIGNL2	SLC15A5	PLBD1
RARG	RBMS2	AC068987.4	PIK3C2G	PLBD1-AS1
ESPL1	PTGES3	ANKRD33	PLCZ1	GUCY2C
C12orf10	NACA	C12orf80	PDE3A	AC010168.1
CALCOCO1	LRP1	KRT7	SLCO1C1	SLC15A5
HOXC13	R3HDM2	KRT81	SLCO1B3	RERGL
NCKAP1L	ARHGAP9	KRT86	AC011604.2	PIK3C2G
PDE1B	KIF5A	AC121757.1	SLCO1B7	PLCZ1
PPP1R1A	DTX3	KRT83	AC022335.1	PSMC1P9
OR9K2	ARHGEF25	KRT84	SLCO1B1	CAPZA3
OR6C74	AC025165.1	AC078865.1	SLCO1A2	AEBP2
OR6C1	SLC26A10	KRT82	GYS2	PDE3A
OR6C65	B4GALNT1	KRT75	C2CD5	SLCO1C1
OR6C70	AVIL	KRT6B	LRMP	SLCO1B3
OR6C68	ATP23	KRT6C	CENPUP2	AC011604.2
OR6C4	C12orf66	KRT5	CASC1	SLCO1B7
OR10P1	C12orf56	KRT71	LMNTD1	AC022335.1
AC009779.5	GNS	KRT74	BHLHE41	SLCO1B1
ITGA7	LEMD3	KRT72	SSPN	GYS2
ERBB3	TMBIM4	KRT73-AS1	INTS13	ST8SIA1
ANKRD52	IRAK3	KRT2	FGFR1OP2	LRMP
PAN2	HELB	KRT1	C12orf71	CENPUP2
STAT2	GRIP1	KRT77	PPFIBP1	CASC1
TIMELESS	MDM1	AC055716.3	REP15	LMNTD1
RBMS2	SLC35E3	KRT76	AC009509.1	BHLHE41
PTGES3	MYRFL	KRT3	MANSC4	SSPN
NACA	LINC01481	KRT4	CCDC91	TM7SF3
LRP1	PTPRB	KRT79	OVCH1	C12orf71
R3HDM2	PTPRR	AC107016.1	TMTC1	ARNTL2
ARHGAP9	TSPAN8	KRT78	CAPRIN2	ARNTL2-AS1
KIF5A	GLIPR1L2	TNS2	TSPAN11	PPFIBP1
DTX3	PHLDA1	SOAT2	AC008013.1	REP15
ARHGEF25	AC011611.3	AC021072.1	AC024940.1	AC009509.1
AC025165.1	CSRP2	ESPL1	DENND5B	MANSC4
SLC26A10	E2F7	C12orf10	KIAA1551	CCDC91
B4GALNT1	NAV3	OR6C6	FGD4	OVCH1
AVIL	PPP1R12A	OR6C1	PKP2	CAPRIN2
ATP23	OTOGL	OR6C3	ALG10B	TSPAN11
C12orf66	PTPRQ	OR6C2	LRRK2	AC008013.1
C12orf56	METTL25	OR6C70	MUC19	DDX11
GNS	LRRIQ1	OR6C68	PDZRN4	AC008013.3
LEMD3	CEP290	OR6C4	PPHLN1	AC024940.1
TMBIM4	DUSP6	OR2AP1	DBX2	DENND5B
IRAK3	CLLU1	OR10P1	SCAF11	KIAA1551
HELB	PLEKHG7	AC009779.5	RAPGEF3	PKP2
GRIP1	EEA1	ITGA7	HDAC7	ALG10B
MDM1	TMCC3	ERBB3	VDR	LRRK2
SLC35E3	NTN4	MYL6	COL2A1	MUC19
LYZ	CCDC38	PAN2	PFKM	PDZRN4
AC020656.1	HAL	TIMELESS	CCDC184	PPHLN1
MYRFL	CFAP54	RBMS2	AC074029.4	NELL2
LINC01481	TMPO	BAZ2A	OR10AD1	DBX2
PTPRB	UTP20	NACA	H1FNT	SCAF11
PTPRR	MYBPC1	NEMP1	AC024257.2	RAPGEF3
TSPAN8	AC117505.1	LRP1	OR8S1	VDR
GLIPR1L2	CHPT1	NXPH4	AC089987.1	COL2A1
PHLDA1	C12orf42	GLI1	LALBA	PFKM
AC011611.3	GLT8D2	ARHGAP9	KANSL2	CCDC184
CSRP2	WASHC4	ARHGEF25	SNORA2C	AC074029.4
NAV3	TCP11L2	AC025165.1	SNORA2B	OR10AD1
PPP1R12A	BTBD11	SLC26A10	CCDC65	H1FNT
OTOGL	WSCD2	AVIL	AC011603.3	AC024257.2
PTPRQ	ISCU	ATP23	DDN-AS1	OR8S1
METTL25	TMEM119	DPY19L2	KMT2D	AC089987.1
LRRIQ1	SELPLG	SRGAP1	TUBA1A	LALBA
CEP290	AC007569.1	C12orf66	AC125611.3	KANSL2
DUSP6	ACACB	C12orf56	TROAP	SNORA2C
CLLU1	MYO1H	RPS11P6	ASIC1	AC011603.3
PLEKHG7	AC007570.1	XPOT	CERS5	DDN-AS1
EEA1	PPTC7	GNS	FAM186A	TUBA1A
TMCC3	CUX2	TBC1D30	AC090058.1	AC125611.3
NTN4	SH2B3	IRAK3	DIP2B	TROAP
CCDC38	ATXN2	HELB	TMPRSS12	KCNH3
HAL	OAS1	GRIP1	AC013244.3	FAM186B
CFAP54	AC004551.1	MDM1	SLC11A2	AC020612.1
TMPO	OAS3	MDM2	POU6F1	ASIC1
ANO4	OAS2	CPM	SMAGP	CERS5
UTP20	PLBD2	BEST3	BIN2	FAM186A
MYBPC1	RBM19	MYRFL	CELA1	TMPRSS12
AC117505.1	AC073863.1	LINC01481	GALNT6	AC013244.3
CHPT1	RNFT2	CNOT2	AC068987.3	SLC11A2
C12orf42	FBXW8	TMEM19	FIGNL2	LETMD1
NT5DC3	AC083806.2	GLIPR1	AC068987.4	POU6F1
AC012555.2	TAOK3	AC121761.1	C12orf80	SMAGP
GLT8D2	RPS2P5	KRR1	KRT7	BIN2
WASHC4	SRRM4	PHLDA1	KRT81	CELA1
APPL2	CCDC60	AC011611.3	KRT82	AC068987.3
TCP11L2	GATC	CSRP2	KRT75	FIGNL2
BTBD11	CABP1	E2F7	KRT6B	AC068987.4
WSCD2	ACADS	NAV3	KRT6C	ACVRL1
ISCU	AC069234.1	OTOGL	KRT5	C12orf80
TMEM119	HNF1A	PTPRQ	KRT71	KRT7
SELPLG	P2RX7	METTL25	KRT74	KRT81
AC007569.1	P2RX4	LRRIQ1	KRT72	KRT86
ACACB	CAMKK2	C12orf50	KRT73-AS1	AC121757.1
MYO1H	TMEM120B	C12orf29	KRT1	KRT83
AC007570.1	HPD	POC1B-GALNT4	KRT77	KRT84
PPTC7	PSMD9	GALNT4	AC055716.3	AC078865.1
CUX2	AC069503.2	CLLU1	KRT76	KRT82
SH2B3	WDR66	PLEKHG7	KRT3	KRT75
ATXN2	CLIP1	EEA1	KRT4	KRT6B
OAS1	CCDC150P1	CEP83	KRT79	KRT6C
AC004551.1	KNTC1	TMCC3	AC107016.1	KRT6A
OAS3	HCAR3	VEZT	KRT78	KRT5
OAS2	DNAH10	USP44	TNS2	KRT74
PLBD2	NCOR2	HAL	AC068888.1	KRT72
RBM19	MIR6880	CFAP54	RARG	KRT73
AC073863.1	DHX37	IKBIP	AC021072.1	KRT73-AS1
RNFT2	TMEM132C	APAF1	ESPL1	KRT2
FBXW8	SLC15A4	FAM71C	C12orf10	KRT1
AC083806.2	FZD10	SCYL2	CALCOCO1	KRT77
TAOK3	SFSWAP	GAS2L3	OR9K2	AC055716.3
RPS2P5	AC117500.3	SLC5A8	OR6C74	KRT76
SRRM4	MMP17	UTP20	OR6C1	KRT3
CCDC60	ULK1	CHPT1	OR6C3	KRT4
PXN	DDX51	ASCL1	OR6C65	KRT79
GATC	FBRSL1	STAB2	OR6C2	AC107016.1
CABP1	LRCOL1	AC025265.1	OR6C70	KRT78
ACADS	POLE	WASHC4	OR6C68	EIF4B
AC069234.1	ANKLE2	CKAP4	OR6C4	TNS2
HNF1A	GOLGA3	TCP11L2	OR10P1	SOAT2
P2RX7	CHFR	BTBD11	AC009779.5	ESPL1
P2RX4	ZNF268	ISCU	ERBB3	C12orf10
CAMKK2	TPTE2	TMEM119	PAN2	MAP3K12
KDM2B	ZMYM5	ACACB	TIMELESS	OR9K2
TMEM120B	GJA3	MYO1H	RBMS2	OR6C74
HPD	LATS2	AC007570.1	PTGES3	OR6C1
PSMD9	SKA3	UBE3B	NACA	OR6C65
AC069503.2	SACS	MMAB	GPR182	OR6C70
WDR66	MIPEP	MVK	ZBTB39	OR6C68
B3GNT4	PCOTH	TCHP	MYO1A	OR6C4
CLIP1	C1QTNF9B	C12orf76	LRP1	OR2AP1
CCDC150P1	C1QTNF9	FAM216A	GLI1	OR10P1
KNTC1	C1QTNF9-AS1	CUX2	ARHGAP9	AC009779.5
HCAR3	AL359736.2	PHETA1	ARHGEF25	ERBB3
SBNO1	PARP4	SH2B3	AC025165.1	PAN2
DNAH10	RNF17	ATXN2	SLC26A10	TIMELESS
NCOR2	CENPJ	MAPKAPK5	AVIL	GLS2
MIR6880	PABPC3	TMEM116	ATP23	RBMS2
DHX37	MTMR6	OAS1	SLC16A7	ATP5F1B
TMEM132C	NUP58	AC004551.1	MON2	PTGES3
SLC15A4	MTIF3	OAS3	C12orf66	NACA
FZD10	CDX2	OAS2	C12orf56	MYO1A
STX2	URAD	DTX1	GNS	LRP1
SFSWAP	RN7SL272P	RASAL1	TMBIM4	GLI1
AC117500.3	FLT3	DDX54	IRAK3	ARHGAP9
MMP17	MTUS2	PLBD2	HELB	KIF5A
ULK1	USPL1	RBM19	GRIP1	ARHGEF25
DDX51	MEDAG	AC073863.1	DYRK2	AC025165.1
FBRSL1	B3GLCT	RNFT2	MDM1	SLC26A10
LRCOL1	ANKRD26P4	FBXW8	MYRFL	B4GALNT1
POLE	BRCA2	AC083806.2	TSPAN8	OS9
ANKLE2	STARD13	VSIG10	CAPS2	AC025165.2
GOLGA3	AL139383.1	AC131238.1	GLIPR1L2	AVIL
CHFR	NBEA	TAOK3	PHLDA1	ATP23
ZNF268	SOHLH2	RPS2P5	AC011611.3	SLC16A7
TPTE2	CCDC169-SOHLH2	SRRM4	E2F7	MON2
ZMYM5	CCDC169	CCDC60	NAV3	C12orf66
GJA3	FREM2	CABP1	OTOGL	C12orf56
LATS2	MRPS31	ACADS	PTPRQ	RPS11P6
SKA3	ELF1	AC069234.1	CCDC59	GNS
SACS	MTRF1	HNF1A	METTL25	TMBIM4
MIPEP	VWA8	P2RX7	LRRIQ1	IRAK3
C1QTNF9	TNFSF11	P2RX4	C12orf29	HELB
C1QTNF9-AS1	NUFIP1	CAMKK2	DUSP6	GRIP1
AL359736.2	AL359706.1	TMEM120B	CCER1	MDM1
PARP4	COG3	HPD	CLLU1	BEST3
RNF17	ERICH6B	PSMD9	PLEKHG7	MYRFL
CENPJ	SPERT	AC069503.2	EEA1	LINC01481
PABPC3	ZC3H13	WDR66	TMCC3	CNOT2
MTMR6	CPB2	IL31	FGD6	PTPRB
NUP58	LCP1	LRRC43	VEZT	PTPRR
MTIF3	LRCH1	CLIP1	USP44	KRR1
CDX2	HTR2A	CCDC150P1	AMDHD1	PHLDA1
URAD	SUCLA2	HCAR3	HAL	AC011611.3
RN7SL272P	SETDB2	ABCB9	CFAP54	CSRP2
FLT3	SETDB2-PHF11	PITPNM2	TMPO	E2F7
MTUS2	RCBTB1	SBNO1	UHRF1BP1L	NAV3
USPL1	ARL11	DNAH10	DEPDC4	OTOGL
MEDAG	DHRS12	CCDC92	SCYL2	PTPRQ
B3GLCT	ATP7B	NCOR2	UTP20	METTL25
ANKRD26P4	UTP14C	MIR6880	C12orf42	LRRIQ1
BRCA2	NEK5	DHX37	STAB2	C12orf29
STARD13	CKAP2	BRI3BP	AC025265.2	POC1B-GALNT4
AL139383.1	HNRNPA1L2	TMEM132C	GLT8D2	GALNT4
NBEA	PCDH20	FZD10	C12orf45	PLEKHG7
SOHLH2	AL592490.1	SFSWAP	WASHC4	EEA1
CCDC169-SOHLH2	MZT1	AC117500.3	CKAP4	CRADD
CCDC169	BORA	MMP17	TCP11L2	PLXNC1
FREM2	DIS3	ULK1	BTBD11	CEP83
MRPS31	PIBF1	EP400	WSCD2	TMCC3
ELF1	TBC1D4	DDX51	ISCU	FGD6
MTRF1	AL137782.1	GALNT9	SSH1	VEZT
VWA8	LMO7	FBRSL1	ACACB	NTN4
TNFSF11	SCEL	LRCOL1	MYO1H	AMDHD1
NUFIP1	SLAIN1	GOLGA3	AC007570.1	HAL
AL359706.1	MIR3665	CHFR	UBE3B	CFAP54
COG3	SPRY2	ZNF268	MMAB	TMPO
ERICH6B	GPC6	ANHX	MVK	FAM71C
SPERT	DCT	TPTE2	TRPV4	UTP20
ZC3H13	UGGT2	MPHOSPH8	TCHP	CHPT1
CPB2	FARP1	GJA3	C12orf76	ASCL1
LCP1	CLYBL	IFT88	TCTN1	C12orf42
LRCH1	LOC101927437	LATS2	CUX2	STAB2
HTR2A	TMTC4	SACS	PHETA1	AC025265.2
SUCLA2	ITGBL1	TNFRSF19	SH2B3	TDG
SETDB2	METTL21C	MIPEP	ATXN2	TXNRD1
SETDB2-PHF11	CCDC168	AL359736.1	MAPKAPK5	WASHC4
RCBTB1	LINC00283	SPATA13	TMEM116	NUAK1
ARL11	BIVM-ERCC5	C1QTNF9	TRAFD1	CKAP4
DHRS12	ERCC5	C1QTNF9-AS1	OAS1	TCP11L2
ATP7B	SLC10A2	AL359736.2	AC004551.1	PWP1
UTP14C	DAOA	PARP4	OAS3	WSCD2
NEK5	COL4A1	RNF17	OAS2	ISCU
CKAP2	SOX1	CENPJ	RASAL1	TMEM119
HNRNPA1L2	SPACA7	PABPC3	PLBD2	SELPLG
PCDH20	MCF2L	MTMR6	SDS	AC007569.1
AL592490.1	DCUN1D2	NUP58	RBM19	ACACB
MZT1	TMCO3	SHISA2	AC073863.1	MYO1H
BORA	C13orf46	LINC00415	MED13L	AC007570.1
DIS3	POTEM	MTIF3	RNFT2	UBE3B
PIBF1	LOC100508046	LNX2	FBXW8	MMAB
TBC1D4	POTEG	CDX2	AC083806.2	ANKRD13A
AL137782.1	AL512624.2	FLT3	TAOK3	CUX2
LMO7	OR11H2	MTUS2	RPS2P5	ATXN2
SCEL	OR4Q3	USPL1	SRRM4	ACAD10
SLAIN1	OR4M1	ALOX5AP	CCDC60	OAS1
MIR3665	OR4K2	MEDAG	AC002070.1	AC004551.1
POU4F1	OR4K1	HSPH1	CIT	OAS3
SPRY2	OR4L1	B3GLCT	PXN-AS1	OAS2
GPC6	TTC5	ANKRD26P4	PXN	RASAL1
DCT	TEP1	RXFP2	CABP1	DDX54
DZIP1	KLHL33	ZAR1L	HNF1A	RITA1
UGGT2	AL355075.5	BRCA2	P2RX7	AC089999.2
RNF113B	OSGEP	N4BP2L2	CAMKK2	TPCN1
FARP1	APEX1	KL	TMEM120B	SLC8B1
CLYBL	RNASE9	AL139383.1	HPD	RBM19
LOC101927437	OR6S1	CCDC169	PSMD9	AC073863.1
TMTC4	TPPP2	CCDC169-SOHLH2	AC069503.2	RNFT2
ITGBL1	RNASE7	FREM2	WDR66	FBXW8
METTL21C	ARHGEF40	NHLRC3	LRRC43	AC083806.2
CCDC168	ZNF219	COG6	HCAR2	KSR2
LINC00283	OR5AU1	SLC25A15	HCAR3	VSIG10
BIVM-ERCC5	SALL2	ELF1	CCDC62	AC131238.1
ERCC5	AL161747.2	EPSTI1	HIP1R	CCDC60
SLC10A2	OR10G3	COG3	PITPNM2	PXN
DAOA	OR10G2	ERICH6B	SBNO1	GATC
COL4A1	OR4E1	SPERT	DDX55	CABP1
CARS2	TRAJ23	ZC3H13	GTF2H3	HNF1A
SOX1	OXA1L	CPB2	DNAH10	P2RX7
SPACA7	MRPL52	LCP1	CCDC92	P2RX4
MCF2L	MMP14	LRRC63	NCOR2	CAMKK2
DCUN1D2	RBM23	FAM206BP	MIR6880	TMEM120B
TMCO3	ACIN1	RUBCNL	DHX37	HPD
POTEM	RNF212B	RNU2-6P	BRI3BP	PSMD9
LOC100508046	BCL2L2	LRCH1	AACS	AC069503.2
POTEG	BCL2L2-PABPN1	HTR2A	TMEM132B	WDR66
OR11H2	MYH6	SUCLA2	TMEM132C	B3GNT4
OR4Q3	MIR208A	SETDB2	FZD10	CLIP1
OR4M1	KHNYN	SETDB2-PHF11	AC073912.1	CCDC150P1
OR4K2	SDR39U1	RCBTB1	STX2	KNTC1
OR4K1	GZMB	ARL11	ADGRD1	HCAR2
OR4L1	COCH	RNASEH2B	SFSWAP	HCAR3
TTC5	AL049830.3	CCDC70	AC117500.3	SBNO1
TEP1	STRN3	ATP7B	MMP17	DDX55
KLHL33	HEATR5A	NEK3	ULK1	GTF2H3
AL355075.5	AL139353.1	CKAP2	EP400	ATP6V0A2
OSGEP	GPR33	DIAPH3	DDX51	AC117503.5
APEX1	INSM2	TDRD3	GALNT9	DNAH10
RNASE9	RALGAPA1	MZT1	AC138466.4	CCDC92
OR6S1	PAX9	BORA	FBRSL1	NCOR2
TPPP2	FOXA1	DIS3	LRCOL1	MIR6880
RNASE7	TTC6	PIBF1	POLE	DHX37
ARHGEF40	SEC23A	TBC1D4	PXMP2	BRI3BP
ZNF219	AL109628.2	AL137782.1	PGAM5	TMEM132B
OR5AU1	PNN	LMO7	RNA5SP379	TMEM132C
SALL2	CTAGE5	SLAIN1	ANKLE2	TMEM132D
AL161747.2	FSCB	MIR3665	GOLGA3	STX2
OR10G3	AL356022.1	SPRY2	ZNF268	AC073912.1
OR10G2	TOGARAM1	GPC5	ANHX	SFSWAP
OR4E1	KLHL28	DCT	TPTE2	AC117500.3
TRAJ23	FANCM	ABCC4	PSPC1	MMP17
OXA1L	MIS18BP1	UGGT2	ZMYM5	ULK1
MRPL52	DNAAF2	FARP1	GJA3	EP400
MMP14	AL139099.3	TMTC4	GJB6	DDX51
RBM23	KLHDC1	METTL21C	IFT88	FBRSL1
ACIN1	NEMF	CCDC168	LATS2	LRCOL1
RNF212B	L2HGDH	LINC00283	SKA3	POLE
BCL2L2	NIN	KDELC1	SACS	ANKLE2
BCL2L2-PABPN1	TRIM9	BIVM-ERCC5	TNFRSF19	GOLGA3
MYH6	NID2	ERCC5	MIPEP	AC026786.2
MIR208A	GPR137C	SLC10A2	C1QTNF9B	RPL23AP67
KHNYN	TMEM260	DAOA	C1QTNF9	ZNF268
SDR39U1	CCDC198	AL138694.1	C1QTNF9-AS1	ANHX
GZMB	ARMH4	MYO16	AL359736.2	TUBA3C
COCH	AL121579.2	COL4A1	PARP4	LOC101928697
AL049830.3	KIAA0586	COL4A2	RNF17	TPTE2
STRN3	DACT1	COL4A2-AS2	CENPJ	MPHOSPH8
HEATR5A	CCDC175	NAXD	PABPC3	PSPC1
AL139353.1	LRRC9	CARS2	AMER2	ZMYM5
GPR33	PCNX4	TEX29	LINC00463	GJA3
INSM2	C14orf39	SPACA7	MTMR6	IFT88
RALGAPA1	SIX6	TUBGCP3	NUP58	LATS2
PAX9	SIX4	ATP11A	MTIF3	SKA3
FOXA1	SLC38A6	F7	CDX2	MRPL57
TTC6	HIF1A	UPF3A	FLT3	SACS
SEC23A	HIF1A-AS2	POTEG	MTUS2	TNFRSF19
AL109628.2	SYNE2	AL512624.2	USPL1	MIPEP
PNN	MTHFD1	OR11H2	MEDAG	C1QTNF9B
CTAGE5	AKAP5	OR4Q3	B3GLCT	C1QTNF9
FSCB	SPTB	OR4N2	ANKRD26P4	C1QTNF9-AS1
AL356022.1	MIR7855	OR4K1	ZAR1L	AL359736.2
TOGARAM1	ZFYVE26	OR4L1	BRCA2	PARP4
KLHL28	ZFP36L1	OR11H6	KL	ATP12A
FANCM	EXD2	OR11H7	STARD13	RNF17
MIS18BP1	GALNT16	TTC5	AL139383.1	CENPJ
DNAAF2	CCDC177	KLHL33	CCDC169	PABPC3
AL139099.3	ADAM21	AL355075.5	CCDC169-SOHLH2	MTMR6
KLHDC1	TTC9	APEX1	CSNK1A1L	NUP58
NEMF	DPF3	PNP	TRPC4	SHISA2
L2HGDH	PAPLN	RNASE9	FREM2	LINC00415
NIN	RIOX1	OR6S1	MRPS31	WASF3
TRIM9	HEATR4	EDDM3B	SLC25A15	MTIF3
NID2	ACOT1	RNASE6	ELF1	LNX2
GPR137C	NT5CP2	AL133371.2	TNFSF11	CDX2
TMEM260	ACOT2	RNASE3	EPSTI1	USPL1
CCDC198	NT5CP1	SLC39A2	DNAJC15	MEDAG
ARMH4	ACOT4	TPPP2	NUFIP1	B3GLCT
AL121579.2	AC005225.2	RNASE7	AL359706.1	ANKRD26P4
KIAA0586	ACOT6	ARHGEF40	COG3	FRY
DACT1	ELMSAN1	ZNF219	ERICH6B	BRCA2
CCDC175	BBOF1	OR5AU1	SPERT	PDS5B
LRRC9	ABCD4	RPGRIP1	ZC3H13	CSNK1A1L
PCNX4	NPC2	CHD8	CPB2	FREM2
C14orf39	MLH3	METTL3	LCP1	PROSER1
SIX6	ACYP1	OR10G3	RUBCNL	COG6
SIX4	ZC2HC1C	AC245505.2	RNU2-6P	ELF1
SLC38A6	FOS	TRDV1	LRCH1	VWA8
HIF1A	JDP2	OXA1L	HTR2A	EPSTI1
HIF1A-AS2	FLVCR2	MRPL52	SUCLA2	DNAJC15
SYNE2	TTLL5	MMP14	MED4	LACC1
MTHFD1	IFT43	RBM23	MED4-AS1	AL512506.3
AKAP5	GPATCH2L	ACIN1	SETDB2	NUFIP1
SPTB	IRF2BPL	SLC7A8	SETDB2-PHF11	AL359706.1
MIR7855	AC007686.3	HOMEZ	RCBTB1	COG3
ZFYVE26	POMT2	BCL2L2	ARL11	ERICH6B
ZFP36L1	GSTZ1	BCL2L2-PABPN1	FAM124A	SPERT
EXD2	ISM2	ZFHX2	DHRS12	ZC3H13
GALNT16	SNW1	KHNYN	CCDC70	CPB2
CCDC177	ADCK1	SDR39U1	UTP14C	LCP1
ADAM21	NRXN3	GZMH	NEK5	RUBCNL
TTC9	DIO2	GZMB	NEK3	RNU2-6P
DPF3	CEP128	COCH	CKAP2	LRCH1
PAPLN	TSHR	AL049830.3	PRR20A	ESD
RIOX1	STON2	STRN3	PRR20C	HTR2A
HEATR4	GALC	HEATR5A	TDRD3	SUCLA2
ACOT2	SPATA7	AL139353.3	MZT1	MED4
NT5CP1	PTPN21	AL139353.1	BORA	SETDB2
ACOT4	EML5	GPR33	DIS3	SETDB2-PHF11
AC005225.2	NRDE2	AKAP6	PIBF1	RCBTB1
ACOT6	DGLUCY	INSM2	TBC1D4	ARL11
ELMSAN1	CCDC88C	RALGAPA1	AL137782.1	DLEU7
BBOF1	TC2N	MBIP	LMO7	DLEU7-AS1
ABCD4	ATXN3	PAX9	CLN5	CCDC70
NPC2	SLC24A4	TTC6	FBXL3	ATP7B
MLH3	RIN3	SEC23A	SLAIN1	UTP14C
ACYP1	UNC79	AL109628.2	MIR3665	NEK5
ZC2HC1C	FAM181A	PNN	DCT	NEK3
FOS	FAM181A-AS1	CTAGE5	UGGT2	CKAP2
JDP2	SERPINA9	KLHDC1	FARP1	HNRNPA1L2
FLVCR2	SERPINA5	NEMF	CLYBL	PCDH8
TTLL5	SYNE3	L2HGDH	LOC101927437	TDRD3
IFT43	TCL1A	ATP5S	METTL21C	PCDH9
GPATCH2L	AL139020.1	AL359397.2	CCDC168	PCDH9-AS1
IRF2BPL	ATG2B	CDKL1	LINC00283	KLHL1
AC007686.3	AK7	TRIM9	BIVM-ERCC5	ATXN8OS
POMT2	RPL23AP10	NID2	ERCC5	DACH1
GSTZ1	DEGS2	GPR137C	SLC10A2	MZT1
ISM2	SLC25A29	DDHD1	DAOA	BORA
SNW1	WDR25	BMP4	LIG4	DIS3
ADCK1	DLK1	TBPL2	AL138694.1	PIBF1
NRXN3	RTL1	KTN1	MYO16	TBC1D4
DIO2	MIR431	TMEM260	COL4A1	LMO7
CEP128	HSP90AA1	CCDC198	COL4A2	CLN5
TSHR	CINP	ARMH4	SPACA7	SLAIN1
STON2	TECPR2	AL121579.2	TUBGCP3	MIR3665
GALC	EXOC3L4	KIAA0586	ATP11A	POU4F1
SPATA7	TNFAIP2	DACT1	ADPRHL1	UGGT2
PTPN21	APOPT1	CCDC175	DCUN1D2	FARP1
EML5	AL139300.1	PCNX4	TMCO3	DOCK9
NRDE2	XRCC3	DHRS7	OR11H12	DOCK9-AS2
DGLUCY	TMEM179	C14orf39	POTEM	CLYBL
CCDC88C	INF2	SIX4	LOC100508046	LOC101927437
TC2N	ZBTB42	SLC38A6	POTEG	ZIC5
ATXN3	AHNAK2	SYT16	OR11H2	TMTC4
SLC24A4	JAG2	SYNE2	OR4Q3	METTL21C
RIN3	MTA1	MTHFD1	OR4N2	CCDC168
UNC79	CRIP1	AL122035.1	OR4K15	LINC00283
FAM181A	AL928654.4	AKAP5	OR4Q2	BIVM-ERCC5
FAM181A-AS1	TEDC1	PPP1R36	OR4K13	ERCC5
SERPINA9	TMEM121	FUT8	OR4L1	SLC10A2
SERPINA5	LOC105370697	PLEKHH1	OR4K17	AL138694.1
SYNE3	IGHA2	RDH12	OR11G2	IRS2
TCL1A	IGHE	ZFYVE26	OR11H6	AL162497.1
AL139020.1	MIR8071-1	RAD51B	OR11H7	COL4A1
ATG2B	MIR8071-2	ZFP36L1	OR11H4	COL4A2
AK7	AL928742.1	CCDC177	TTC5	COL4A2-AS2
RPL23AP10	IGHG1	ADAM21	TEP1	SPACA7
DEGS2	IGHG3	TTC9	KLHL33	TUBGCP3
SLC25A29	IGHM	ACOT2	AL355075.5	ATP11A
WDR25	MIR4539	NT5CP1	OSGEP	CUL4A
DLK1	IGHJ3P	ELMSAN1	APEX1	ADPRHL1
RTL1	IGHD4-17	VRTN	RNASE9	OR11H12
MIR431	IGHD2-15	NPC2	OR6S1	POTEM
HSP90AA1	IGHD3-9	YLPM1	EDDM3B	LOC100508046
CINP	IGHD1-7	MLH3	RNASE3	POTEG
TECPR2	IGHVIII-11-1	ACYP1	SLC39A2	OR11H2
EXOC3L4	AC245166.3	ZC2HC1C	RNASE7	OR4Q3
TNFAIP2	GOLGA6L6	FOS	RNASE8	OR4M1
APOPT1	AC023310.3	TTLL5	ARHGEF40	OR4N2
AL139300.1	POTEB2	ESRRB	ZNF219	OR4K2
XRCC3	POTEB3	AC008050.1	OR5AU1	OR4K1
TMEM179	AC135068.3	ANGEL1	RPGRIP1	OR4K15
INF2	POTEB	IRF2BPL	METTL3	OR4Q2
ZBTB42	GOLGA6L22	AC007686.3	SALL2	OR4L1
AHNAK2	NIPA1	GSTZ1	AL161747.2	OR4K17
JAG2	NIPA2	ISM2	OR10G3	OR11G2
MTA1	CYFIP1	SNW1	TRAJ36	TTC5
CRIP1	GOLGA6L1	ADCK1	TRAJ23	TEP1
AL928654.4	AC116165.1	DIO2	OXA1L	KLHL33
TEDC1	RN7SL536P	TSHR	MRPL52	AL355075.5
TMEM121	GOLGA6L2	STON2	MMP14	APEX1
LOC105370697	NPAP1	GALC	RBM23	RNASE9
IGHA2	ATP10A	KCNK10	ACIN1	OR6S1
IGHE	GABRA5	SPATA7	SLC7A8	RNASE6
MIR8071-1	HERC2	PTPN21	HOMEZ	AL133371.2
MIR8071-2	GOLGA8F	CCDC88C	BCL2L2	RNASE3
AL928742.1	GOLGA8M	TC2N	BCL2L2-PABPN1	RNASE7
IGHG1	RN7SL719P	TRIP11	EFS	RNASE8
IGHG3	GOLGA6L7	ATXN3	MYH6	ARHGEF40
IGHM	FAM189A1	SLC24A4	MIR208A	ZNF219
MIR4539	GOLGA8J	RIN3	ZFHX2	OR5AU1
IGHJ3P	GOLGA8T	CHGA	AP1G2	RPGRIP1
IGHD4-17	CHRFAM7A	UBR7	KHNYN	OR10G3
IGHD2-15	GOLGA8R	UNC79	SDR39U1	OR10G2
IGHD3-9	RN7SL196P	FAM181A	GZMB	OR4E2
IGHD1-7	GOLGA8H	FAM181A-AS1	SCFD1	OR4E1
IGHVIII-11-1	AC026150.3	SERPINA9	COCH	TRAJ23
AC245166.3	RN7SL628P	SERPINA5	AL049830.3	OXA1L
GOLGA6L6	AC012236.1	SERPINA3	STRN3	MRPL52
AC023310.3	OTUD7A	SYNE3	HEATR5A	MMP14
POTEB2	CHRNA7	TUNAR	AL139353.1	RBM23
POTEB3	GOLGA8N	AL355102.4	GPR33	ACIN1
AC135068.3	FMN1	ATG2B	ARHGAP5	C14orf119
POTEB	SNORD77	AK7	AKAP6	HOMEZ
GOLGA6L22	RYR3	RPL23AP10	KIAA0391	BCL2L2
NIPA1	AVEN	HHIPL1	AL121594.3	BCL2L2-PABPN1
NIPA2	CHRM5	DEGS2	RPL9P3	EFS
CYFIP1	NUTM1	SLC25A29	INSM2	AL049829.2
GOLGA6L1	LPCAT4	WDR25	RALGAPA1	NYNRIN
AC116165.1	GOLGA8A	DLK1	MBIP	KHNYN
RN7SL536P	MIR1233-1	RTL1	PAX9	SDR39U1
GOLGA6L2	GOLGA8B	MIR431	FOXA1	GZMB
NPAP1	NANOGP8	HSP90AA1	TTC6	PRKD1
ATP10A	C15orf41	TECPR2	SEC23A	SCFD1
GABRA5	SPRED1	EXOC3L4	AL109628.2	STRN3
HERC2	C15orf54	APOPT1	PNN	AP4S1
GOLGA8F	EIF2AK4	AL139300.1	CTAGE5	HEATR5A
GOLGA8M	SRP14	XRCC3	MIA2	AL139353.1
RN7SL719P	BUB1B	C14orf180	FSCB	GPR33
FAM189A1	ANKRD63	BX927359.1	AL356022.1	AKAP6
GOLGA8J	PLCB2	TMEM179	MIS18BP1	NPAS3
GOLGA8T	DISP2	ZBTB42	LRR1	PSMA6
CHRFAM7A	IVD	AHNAK2	DNAAF2	INSM2
GOLGA8R	BAHD1	JAG2	AL139099.3	RALGAPA1
RN7SL196P	AC013356.3	MTA1	KLHDC1	MBIP
GOLGA8Q	AC013356.2	IGHA2	NEMF	TTC6
GOLGA8H	CCDC32	IGHE	L2HGDH	SEC23A
AC026150.3	KNL1	MIR8071-2	NID2	AL109628.2
MTMR10	ZFYVE19	AL928742.1	GPR137C	PNN
AC012236.1	EXD1	IGHG1	ERO1A	CTAGE5
OTUD7A	RPAP1	IGHG3	DDHD1	FSCB
CHRNA7	TYRO3	FAM30A	BMP4	AL356022.1
GOLGA8N	MGA	IGHV3-30-2	LGALS3	MIS18BP1
FMN1	MAPKBP1	AC245166.3	FBXO34	DNAAF2
SNORD77	JMJD7-PLA2G4B	IGHVII-43-1	TMEM260	AL139099.3
RYR3	PLA2G4B	IGHV1-46	CCDC198	KLHDC1
AVEN	SPTBN5	IGHV4-59	ARID4A	NEMF
CHRM5	MIR4310	IGHV3-62	KIAA0586	L2HGDH
NUTM1	PLA2G4E	IGHV3-69-1	DACT1	NIN
LPCAT4	PLA2G4F	IGHV3-71	L3HYPDH	TRIM9
GOLGA8A	TMEM87A	GOLGA6L6	GPR135	NID2
MIR1233-1	GANC	POTEB3	CCDC175	GPR137C
GOLGA8B	TTBK2	AC135068.3	RTN1	ERO1A
NANOGP8	TGM5	POTEB	PCNX4	DDHD1
C15orf41	LCMT2	OR4N4	C14orf39	WDHD1
SPRED1	ZSCAN29	GOLGA6L22	SIX6	LGALS3
C15orf54	TUBGCP4	NIPA1	SIX4	FBXO34
EIF2AK4	TP53BP1	GOLGA6L1	TRMT5	TBPL2
SRP14	MAP1A	AC116165.1	RNU6-398P	TMEM260
BUB1B	STRC	RN7SL536P	SLC38A6	CCDC198
ANKRD63	CATSPER2	GOLGA6L2	SYT16	ARMH4
PLCB2	PDIA3P2	NPAP1	KCNH5	AL121579.2
DISP2	ELL3	ATP10A	SYNE2	ARID4A
IVD	SERINC4	GABRA5	MTHFD1	KIAA0586
BAHD1	HYPK	OCA2	AKAP5	DACT1
AC013356.3	WDR76	HERC2	PLEKHH1	L3HYPDH
AC013356.2	FRMD5	GOLGA8F	ZFYVE26	GPR135
CCDC32	PATL2	Metazoa_SRP	RAD51B	CCDC175
KNL1	TRIM69	GOLGA8M	ZFP36L1	LRRC9
ZFYVE19	SORD	RN7SL719P	EXD2	PCNX4
EXD1	DUOX2	APBA2	CCDC177	C14orf39
RPAP1	DUOXA2	TJP1	SLC10A1	SIX6
TYRO3	DUOX1	AC022613.3	ADAM21	SLC38A6
MGA	SHF	GOLGA8J	TTC9	SYT16
MAPKBP1	SLC28A2	GOLGA8T	RGS6	GPHB5
JMJD7-PLA2G4B	AC051619.5	GOLGA8R	DPF3	SYNE2
PLA2G4B	SQOR	RN7SL196P	PAPLN	MTHFD1
SPTBN5	SEMA6D	GOLGA8H	AC004846.1	AKAP5
MIR4310	MYEF2	AC026150.3	RIOX1	PPP1R36
PLA2G4E	SLC12A1	RN7SL628P	ACOT1	SPTB
PLA2G4F	CEP152	FAN1	NT5CP2	PLEKHH1
TMEM87A	SHC4	TRPM1	ACOT2	RDH12
GANC	SECISBP2L	AC012236.1	NT5CP1	ZFYVE26
TTBK2	ATP8B4	OTUD7A	ELMSAN1	RAD51B
TGM5	SLC27A2	GOLGA8K	FAM161B	EXD2
LCMT2	USP8	RN7SL185P	COQ6	GALNT16
ZSCAN29	TRPM7	GOLGA8O	BBOF1	CCDC177
TUBGCP4	TNFAIP8L3	RN7SL539P	ABCD4	ADAM21
TP53BP1	CYP19A1	GOLGA8N	VRTN	TTC9
MAP1A	GLDN	FMN1	NPC2	SIPA1L1
STRC	DMXL2	RYR3	MLH3	DPF3
CATSPER2	MAPK6	AVEN	ZC2HC1C	DCAF4
PDIA3P2	AC023906.5	CHRM5	NEK9	RIOX1
ELL3	MYO5A	NUTM1	FOS	ACOT1
SERINC4	FAM214A	GOLGA8A	JDP2	NT5CP2
HYPK	WDR72	MIR1233-1	FLVCR2	ACOT2
WDR76	UNC13C	GOLGA8B	TTLL5	NT5CP1
FRMD5	NEDD4	C15orf41	IFT43	ACOT4
PATL2	MNS1	C15orf53	GPATCH2L	ELMSAN1
TRIM69	AC084782.3	EIF2AK4	ESRRB	FAM161B
SORD	ZNF280D	SRP14	AC008050.1	COQ6
DUOX2	TCF12	BUB1B	LRRC74A	ABCD4
DUOXA2	CGNL1	C15orf56	IRF2BPL	SYNDIG1L
DUOX1	MYZAP	BUB1B-PAK6	AC007686.3	NPC2
SHF	GCOM1	PAK6	POMT2	RPS6KL1
SLC28A2	POLR2M	ANKRD63	GSTZ1	MLH3
AC051619.5	ALDH1A2	PLCB2	TMED8	ZC2HC1C
SQOR	AQP9	INAFM2	SAMD15	NEK9
SEMA6D	LIPC	DISP2	ISM2	FOS
MYEF2	LDHAL6B	KNSTRN	ALKBH1	FLVCR2
SLC12A1	MYO1E	IVD	SNW1	TTLL5
CEP152	BNIP2	CCDC32	C14orf178	GPATCH2L
SHC4	VPS13C	KNL1	TSHR	ANGEL1
SECISBP2L	C2CD4B	ZFYVE19	STON2	LRRC74A
ATP8B4	TLN2	NUSAP1	GALC	IRF2BPL
SLC27A2	TPM1	NDUFAF1	SPATA7	AC007686.3
USP8	LACTB	RPAP1	PTPN21	POMT2
TRPM7	RPS27L	MGA	NRDE2	GSTZ1
TNFAIP8L3	HERC1	MAPKBP1	DGLUCY	TMED8
CYP19A1	AC073167.1	JMJD7-PLA2G4B	CCDC88C	SAMD15
GLDN	TRIP4	PLA2G4B	TC2N	ISM2
DMXL2	PIF1	SPTBN5	TRIP11	SNW1
MAPK6	KBTBD13	MIR4310	ATXN3	NRXN3
AC023906.5	CILP	PLA2G4F	SLC24A4	DIO2
MYO5A	IGDCC3	TMEM87A	RIN3	CEP128
FAM214A	IGDCC4	GANC	GOLGA5	TSHR
WDR72	MEGF11	ZNF106	FAM181A	STON2
UNC13C	DIS3L	STARD9	FAM181A-AS1	GALC
NEDD4	TIPIN	CDAN1	ASB2	SPATA7
MNS1	SCARNA14	AC090510.3	IFI27	PTPN21
AC084782.3	ZWILCH	AC090510.2	SERPINA6	EML5
ZNF280D	SMAD3	TTBK2	SERPINA1	NRDE2
TCF12	AAGAB	TUBGCP4	SERPINA9	DGLUCY
CGNL1	RPS24P16	TP53BP1	SERPINA5	CCDC88C
MYZAP	IQCH	MAP1A	SYNE3	TC2N
GCOM1	IQCH-AS1	STRC	ATG2B	TRIP11
POLR2M	MAP2K5	WDR76	AK7	ATXN3
ALDH1A2	ITGA11	PATL2	RPL23AP10	SLC24A4
AQP9	SPESP1	TRIM69	CCDC85C	RIN3
LIPC	NOX5	TERB2	AL160313.1	GOLGA5
LDHAL6B	AC027088.3	SORD	HHIPL1	CHGA
MYO1E	GLCE	DUOX2	EML1	UNC79
BNIP2	MYO9A	DUOXA2	DEGS2	FAM181A
VPS13C	SENP8	DUOXA1	SLC25A29	FAM181A-AS1
C2CD4B	HEXA	DUOX1	WDR25	ASB2
TLN2	BBS4	SHF	DLK1	SERPINA6
TPM1	PML	GATM	RTL1	SERPINA9
LACTB	STRA6	SPATA5L1	MIR431	SERPINA5
RPS27L	CCDC33	SEMA6D	DYNC1H1	SERPINA3
HERC1	ULK3	SLC24A5	HSP90AA1	SYNE3
AC073167.1	MPI	MYEF2	TECPR2	ATG2B
TRIP4	PPCDC	SLC12A1	TRAF3	AK7
PIF1	C15orf39	SECISBP2L	EXOC3L4	RPL23AP10
KBTBD13	AC113208.4	ATP8B4	TNFAIP2	HHIPL1
CILP	CSPG4	SLC27A2	APOPT1	EML1
IGDCC3	AC105020.4	HDC	AL139300.1	DEGS2
IGDCC4	ODF3L1	AP4E1	XRCC3	YY1
MEGF11	DNM1P35	TNFAIP8L3	RD3L	SLC25A47
DIS3L	UBE2Q2	DMXL2	C14orf180	WARS
TIPIN	ETFA	LEO1	BX927359.1	WDR25
SCARNA14	PEAK1	BCL2L10	TMEM179	DLK1
ZWILCH	TBC1D2B	GNB5	INF2	RTL1
SMAD3	SH2D7	MYO5A	ADSSL1	MIR431
AAGAB	ACSBG1	FAM214A	ZBTB42	PPP2R5C
RPS24P16	IREB2	WDR72	CEP170B	HSP90AA1
IQCH	PSMA4	UNC13C	PLD4	MOK
IQCH-AS1	CHRNA3	CCPG1	AHNAK2	ZNF839
MAP2K5	ADAMTS7	DNAAF4-CCPG1	MTA1	TECPR2
ITGA11	CTSH	C15orf65	IGHA2	EXOC3L4
SPESP1	RASGRF1	DNAAF4	IGHE	TNFAIP2
NOX5	KIAA1024	PRTG	MIR8071-1	APOPT1
AC027088.3	ST20-MTHFS	NEDD4	MIR8071-2	AL139300.1
GLCE	ST20	ZNF280D	AL928742.1	XRCC3
MYO9A	ARNT2	CGNL1	IGHA1	C14orf180
SENP8	TMC3	AQP9	IGHG1	BX927359.1
HEXA	TMC3-AS1	ALDH1A2	IGHG3	TMEM179
BBS4	AC103858.2	LIPC	IGHM	INF2
PML	EFL1	LDHAL6B	MIR4539	ADSSL1
STRA6	SAXO2	MYO1E	IGHJ3P	ZBTB42
CCDC33	GOLGA6L10	BNIP2	IGHD4-17	PLD4
ULK3	GOLGA6L9	VPS13C	IGHD2-15	AHNAK2
MPI	CPEB1	C2CD4B	IGHD4-11	JAG2
PPCDC	FSD2	TLN2	FAM30A	MTA1
C15orf39	SCARNA15	LACTB	IGHVIII-11-1	TMEM121
AC113208.4	C15orf40	RPS27L	IGHVII-28-1	LOC105370697
GOLGA6C	ADAMTSL3	HERC1	AC245166.3	IGHA2
CSPG4	GOLGA6L4	AC073167.1	IGHV7-40	IGHE
AC105020.4	ZSCAN2	DAPK2	IGHV1-46	MIR8071-1
ODF3L1	AC048382.6	TRIP4	SLC20A1P3	MIR8071-2
DNM1P35	WDR73	PIF1	GOLGA6L6	AL928742.1
UBE2Q2	ALPK3	PLEKHO2	POTEB2	IGHG1
ETFA	SLC28A1	AC069368.1	AC135068.3	IGHG3
PEAK1	RNU6-339P	KBTBD13	POTEB	IGHM
TBC1D2B	PDE8A	CILP	GOLGA6L22	MIR4539
SH2D7	GOLGA6L3	IGDCC3	NIPA1	IGHJ3P
ACSBG1	AKAP13	IGDCC4	GOLGA6L1	IGHD4-17
IREB2	AGBL1	DPP8	RN7SL536P	IGHD2-15
PSMA4	AEN	MEGF11	GOLGA6L2	IGHD3-9
CHRNA3	ACAN	DIS3L	MAGEL2	IGHD1-7
ADAMTS7	MFGE8	TIPIN	NPAP1	FAM30A
CTSH	FANCI	SCARNA14	ATP10A	IGHVIII-5-1
RASGRF1	POLG	ZWILCH	GOLGA8F	IGHVIII-11-1
KIAA1024	TICRR	SMAD3	RN7SL238P	IGHVII-28-1
ST20-MTHFS	AC013391.1	AAGAB	GOLGA8M	AC245166.3
ST20	KIF7	RPS24P16	RN7SL719P	IGHV1-46
ARNT2	PLIN1	IQCH	GOLGA6L7	SLC20A1P3
TMC3	WDR93	IQCH-AS1	GOLGA8T	GOLGA6L6
TMC3-AS1	AC079075.2	C15orf61	CHRFAM7A	POTEB2
AC103858.2	RNU6-132P	MAP2K5	GOLGA8R	POTEB3
EFL1	MESP1	ITGA11	RN7SL196P	AC135068.3
SAXO2	MESP2	SPESP1	GOLGA8H	POTEB
GOLGA6L10	ANPEP	NOX5	AC026150.3	GOLGA6L22
GOLGA6L9	SEMA4B	AC027088.1	RN7SL628P	GOLGA6L1
CPEB1	GDPGP1	AC027088.3	AC012236.1	AC116165.1
FSD2	AC091167.8	GLCE	OTUD7A	RN7SL536P
SCARNA15	ZNF774	UACA	CHRNA7	GOLGA6L2
C15orf40	BLM	MYO9A	GOLGA8O	MAGEL2
BNC1	FES	SENP8	RN7SL539P	NPAP1
ADAMTSL3	MAN2A2	HEXA	GOLGA8N	ATP10A
GOLGA6L4	PRC1	ARIH1	FMN1	GABRA5
ZSCAN2	PRC1-AS1	BBS4	SNORD77	HERC2
AC048382.6	VPS33B	PML	RYR3	GOLGA8F
WDR73	SLCO3A1	STRA6	NUTM1	GOLGA8M
ALPK3	FAM174B	CCDC33	LPCAT4	RN7SL719P
SLC28A1	RGMA	ULK3	GOLGA8A	GOLGA6L7
RNU6-339P	MCTP2	PPCDC	MIR1233-1	GOLGA8J
PDE8A	ARRDC4	C15orf39	GOLGA8B	RN7SL673P
GOLGA6L3	FAM169B	AC113208.4	NANOGP8	GOLGA8T
AKAP13	PGPEP1L	GOLGA6D	C15orf41	CHRFAM7A
AGBL1	SYNM	MAN2C1	EIF2AK4	GOLGA8H
AEN	AC036108.2	CSPG4	SRP14	AC026150.3
ACAN	MEF2A	AC105020.4	BUB1B	RN7SL628P
MFGE8	LYSMD4	UBE2Q2	BUB1B-PAK6	MTMR10
FANCI	ADAMTS17	TMEM266	PAK6	TRPM1
POLG	CERS3	PEAK1	ANKRD63	AC012236.1
TICRR	LINS1	SH2D7	PLCB2	OTUD7A
AC013391.1	LRRK1	ACSBG1	PHGR1	CHRNA7
KIF7	PCSK6	DNAJA4	DISP2	GOLGA8K
PLIN1	TM2D3	IREB2	KNSTRN	AC135983.1
WDR93	TARSL2	ADAMTS7	IVD	GOLGA8O
AC079075.2	AC027559.1	CTSH	BAHD1	RN7SL539P
RNU6-132P	NPRL3	KIAA1024	AC013356.3	GOLGA8N
MESP1	Z69720.1	ST20-MTHFS	AC013356.2	FMN1
MESP2	NME4	ST20	CCDC32	RYR3
ANPEP	PRR35	BCL2A1	KNL1	NUTM1
SEMA4B	NHLRC4	TMC3	DNAJC17	LPCAT4
GDPGP1	Z98883.1	TMC3-AS1	ZFYVE19	GOLGA8A
AC091167.8	PIGQ	AC103858.2	EXD1	MIR1233-1
ZNF774	WDR90	EFL1	NDUFAF1	GOLGA8B
BLM	AL022341.2	SAXO2	RPAP1	NANOGP8
FES	RHOT2	GOLGA6L10	TYRO3	TMCO5A
MAN2A2	STUB1	GOLGA6L9	MGA	RASGRP1
PRC1	WDR24	CPEB1	MAPKBP1	C15orf53
PRC1-AS1	FAM173A	FSD2	JMJD7-PLA2G4B	EIF2AK4
VPS33B	CCDC78	SCARNA15	PLA2G4B	SRP14
SLCO3A1	HAGHL	WHAMM	SPTBN5	BUB1B
FAM174B	NARFL	C15orf40	MIR4310	C15orf56
RGMA	CHTF18	BNC1	EHD4	ANKRD63
MCTP2	CACNA1H	ADAMTSL3	PLA2G4F	PLCB2
ARRDC4	TPSG1	GOLGA6L4	TMEM87A	DISP2
FAM169B	TPSB2	ZSCAN2	GANC	KNSTRN
PGPEP1L	TPSAB1	AC048382.6	CAPN3	IVD
SYNM	TPSD1	NMB	CDAN1	BAHD1
AC036108.2	AC120498.2	ALPK3	AC090510.3	AC013356.3
MEF2A	CCDC154	SLC28A1	TP53BP1	AC013356.2
LYSMD4	AL032819.2	RNU6-339P	STRC	CCDC32
ADAMTS17	CLCN7	AKAP13	ELL3	KNL1
CERS3	PTX4	AGBL1	WDR76	ZFYVE19
LINS1	TELO2	NTRK3	SPG11	EXD1
LRRK1	MAPK8IP3	AEN	PATL2	NUSAP1
PCSK6	NME3	ISG20	TRIM69	NDUFAF1
TM2D3	MRPS34	ACAN	SORD	LTK
TARSL2	NUBP2	MFGE8	DUOX2	RPAP1
AC027559.1	HAGH	FANCI	DUOXA2	TYRO3
NPRL3	FAHD1	POLG	DUOX1	MGA
Z69720.1	MEIOB	TICRR	SHF	MAPKBP1
NME4	HS3ST6	AC013391.1	GATM	SPTBN5
PRR35	AC005606.1	KIF7	SPATA5L1	RNA5SP393
NHLRC4	ZNF598	PLIN1	SQOR	MIR4310
Z98883.1	NPW	WDR93	SEMA6D	EHD4
PIGQ	SLC9A3R2	AC079075.2	MYEF2	PLA2G4F
WDR90	PKD1	RNU6-132P	SLC12A1	TMEM87A
AL022341.2	SRRM2	MESP1	SECISBP2L	GANC
RHOT2	ELOB	MESP2	DTWD1	PPIP5K1
STUB1	PRSS41	ANPEP	ATP8B4	WDR76
WDR24	PRSS21	SEMA4B	SLC27A2	SPG11
FAM173A	LOC101929613	GDPGP1	HDC	PATL2
CCDC78	MEFV	AC091167.8	USP8	TRIM69
HAGHL	OR2C1	CRTC3	TRPM7	SORD
NARFL	ZSCAN32	FURIN	AP4E1	DUOX2
CHTF18	AC025283.2	FES	CYP19A1	DUOXA2
CACNA1H	ZNF174	MAN2A2	DMXL2	DUOX1
TPSG1	NAA60	UNC45A	LEO1	SHF
TPSB2	NLRC3	PRC1	BCL2L10	SLC28A2
TPSAB1	SLX4	PRC1-AS1	GNB5	AC051619.5
TPSD1	TRAP1	VPS33B	MYO5C	GATM
AC120498.2	DNASE1	SLCO3A1	MYO5A	SPATA5L1
CCDC154	VASN	FAM174B	FAM214A	SEMA6D
AL032819.2	CORO7-PAM16	RGMA	WDR72	MYEF2
CLCN7	CORO7	MCTP2	UNC13C	SLC12A1
PTX4	DNAJA3	ARRDC4	PIGB	SECISBP2L
TELO2	C16orf96	FAM169B	CCPG1	ATP8B4
MAPK8IP3	UBALD1	PGPEP1L	DNAAF4-CCPG1	SLC27A2
NME3	ANKS3	SYNM	DNAAF4	USP8
MRPS34	PPL	AC036108.3	PRTG	AP4E1
NUBP2	NAGPA	LYSMD4	NEDD4	CYP19A1
HAGH	C16orf89	ADAMTS17	CGNL1	DMXL2
FAHD1	ALG1	CERS3	POLR2M	LEO1
MEIOB	LINC01570	LINS1	ALDH1A2	BCL2L10
HS3ST6	METTL22	TM2D3	AQP9	GNB5
AC005606.1	ABAT	TARSL2	LIPC	MYO5A
ZNF598	CARHSP1	LOC100128108	RNF111	FAM214A
NPW	AC022167.5	AC027559.1	MYO1E	WDR72
SLC9A3R2	ATF7IP2	OR4F6	BNIP2	UNC13C
PKD1	TEKT5	NPRL3	ANXA2	CCPG1
SRRM2	CIITA	HBZ	VPS13C	DNAAF4-CCPG1
ELOB	TNP2	HBM	C2CD4B	DNAAF4
PRSS41	PRM3	PDIA2	LACTB	NEDD4
PRSS21	SNORA48	TMEM8A	RPS27L	TCF12
LOC101929613	PRM2	NME4	HERC1	CGNL1
MEFV	AC099489.1	CAPN15	AC073167.1	POLR2M
OR2C1	LITAF	PRR35	DAPK2	ALDH1A2
ZSCAN32	TXNDC11	NHLRC4	TRIP4	AQP9
AC025283.2	GSPT1	Z98883.1	PIF1	LIPC
ZNF174	NPIPB2	PIGQ	PLEKHO2	RNF111
NAA60	TNFRSF17	METTL26	AC069368.1	BNIP2
NLRC3	UBL5P4	RHOT2	KBTBD13	VPS13C
SLX4	CPPED1	STUB1	CILP	C2CD4B
TRAP1	SHISA9	FAM173A	IGDCC4	LACTB
DNASE1	BFAR	CCDC78	MEGF11	RPS27L
VASN	NPIPA3	MSLN	TIPIN	HERC1
CORO7-PAM16	AC136443.1	AL031258.1	SCARNA14	AC073167.1
CORO7	NOMO1	MSLNL	ZWILCH	DAPK2
DNAJA3	NPIPA1	MIR662	SMAD3	TRIP4
C16orf96	AC138932.4	CHTF18	AAGAB	ANKDD1A
UBALD1	NPIPA5	PRR25	RPS24P16	KBTBD13
ANKS3	MYH11	LMF1	IQCH	CILP
PPL	ABCC6	LMF1-AS1	IQCH-AS1	IGDCC3
NAGPA	NOMO3	CACNA1H	C15orf61	IGDCC4
C16orf89	NPIPA8	TPSG1	MAP2K5	SLC24A1
ALG1	AC126755.2	TPSB2	ITGA11	MEGF11
LINC01570	SYT17	TPSD1	SPESP1	TIPIN
METTL22	TMC5	AC120498.2	NOX5	SCARNA14
ABAT	CCP110	UBE2I	AC027088.3	ZWILCH
CARHSP1	VPS35L	BAIAP3	GLCE	SMAD3
AC022167.5	AC002550.1	CCDC154	LRRC49	AAGAB
ATF7IP2	KNOP1	AL032819.2	MYO9A	RPS24P16
TEKT5	IQCK	PTX4	SENP8	IQCH
CIITA	PDILT	TELO2	HEXA	IQCH-AS1
TNP2	ACSM5	IFT140	GOLGA6B	C15orf61
PRM3	ACSM2A	MAPK8IP3	BBS4	MAP2K5
SNORA48	ACSM2B	NME3	LOXL1	SKOR1
PRM2	ERI2	NUBP2	PML	ITGA11
AC099489.1	DNAH3	IGFALS	CCDC33	SPESP1
LITAF	TMEM159	HAGH	CYP11A1	NOX5
TXNDC11	NPIPB3	MEIOB	CYP1A2	AC027088.3
GSPT1	OTOA	HS3ST6	PPCDC	GLCE
NPIPB2	NPIPB4	MSRB1	C15orf39	KIF23
TNFRSF17	USP31	ZNF598	AC113208.4	MYO9A
UBL5P4	GGA2	NPW	MAN2C1	SENP8
CPPED1	EARS2	SLC9A3R2	CSPG4	HEXA
SHISA9	LCMT1	PKD1	AC105020.4	BBS4
BFAR	HS3ST4	BRICD5	UBE2Q2	PML
NPIPA3	NPIPB6	PGP	TMEM266	CCDC33
AC136443.1	EIF3CL	E4F1	SCAPER	CLK3
NPIPA2	MIR6862-1	SRRM2	PEAK1	LMAN1L
AC136443.2	NPIPB7	ELOB	TBC1D2B	AC091230.1
NOMO1	AC138894.1	PRSS21	SH2D7	ULK3
RRN3	APOBR	KREMEN2	ACSBG1	PPCDC
NPIPA5	IL27	PKMYT1	IREB2	C15orf39
MYH11	SULT1A2	MMP25	ADAMTS7	AC113208.4
ABCC6	SULT1A1	IL32	CTSH	CSPG4
NOMO3	NPIPB8	OR1F1	KIAA1024	AC105020.4
NPIPA7	NPIPB9	MEFV	ST20-MTHFS	ODF3L1
SYT17	SH2B1	OR2C1	ST20	DNM1P35
TMC5	CD19	NAA60	BCL2A1	UBE2Q2
CCP110	SPNS1	SLX4	ARNT2	TMEM266
VPS35L	AC109460.3	TRAP1	TMC3	SCAPER
AC002550.1	QPRT	CREBBP	TMC3-AS1	TBC1D2B
KNOP1	ZG16	SRL	AC103858.2	SH2D7
IQCK	SEZ6L2	TFAP4	EFL1	CIB2
UMOD	ASPHD1	CORO7-PAM16	SAXO2	IREB2
PDILT	DOC2A	CORO7	GOLGA6L10	PSMA4
ACSM5	ALDOA	DNAJA3	GOLGA6L9	CHRNA5
ACSM2A	NPIPB13	NMRAL1	CPEB1	CHRNA3
ACSM2B	AC116348.4	C16orf96	WHAMM	ADAMTS7
ERI2	ZNF48	UBALD1	HOMER2	CTSH
DNAH3	ZNF768	ANKS3	ADAMTSL3	KIAA1024
TMEM159	AC002310.5	C16orf71	GOLGA6L4	ST20-MTHFS
NPIPB3	CCDC189	SMIM22	ZSCAN2	ST20
NPIPB5	RNF40	PPL	AC048382.6	CEMIP
USP31	ZNF646	EEF2KMT	WDR73	AC027808.1
GGA2	PRSS53	LINC01570	ZNF592	IL16
EARS2	KAT8	METTL22	ALPK3	TMC3
ERN2	ZNF267	ABAT	SLC28A1	TMC3-AS1
LCMT1	SHCBP1	CARHSP1	GOLGA6L3	AC103858.2
HS3ST4	MYLK3	AC022167.5	AKAP13	EFL1
NPIPB6	ABCC12	TEKT5	KLHL25	SAXO2
EIF3CL	ABCC11	CIITA	AGBL1	GOLGA6L10
NPIPB7	SALL1	AC099489.1	NTRK3	GOLGA6L9
AC138894.1	CHD9	AC099489.2	AEN	CPEB1
APOBR	IRX3	LITAF	ACAN	FSD2
IL27	LPCAT2	TXNDC11	HAPLN3	WHAMM
SULT1A2	BBS2	GSPT1	MFGE8	C15orf40
SULT1A1	MT4	NPIPB2	RHCG	ADAMTSL3
NPIPB8	MT1M	TNFRSF17	TICRR	GOLGA6L4
NPIPB9	MT1JP	UBL5P4	AC013391.1	ZSCAN2
SH2B1	MT1A	SNX29	KIF7	AC048382.6
CD19	MT1DP	AC010333.2	PLIN1	NMB
SPNS1	CETP	CPPED1	WDR93	ALPK3
AC109460.3	NLRC5	SHISA9	AC079075.2	SLC28A1
SLX1B	CCDC102A	NPIPA3	RNU6-132P	RNU6-339P
SLX1B-SULT1A4	DRC7	AC136443.1	MESP1	PDE8A
NPIPB12	CNGB1	NOMO1	MESP2	GOLGA6L3
QPRT	TEPP	PDXDC1	ANPEP	AKAP13
ZG16	MMP15	PKD1P6	GDPGP1	KLHL25
SEZ6L2	PRSS54	NPIPA5	AC091167.8	AGBL1
ASPHD1	NDRG4	MYH11	NGRN	NTRK3
INO80E	CNOT1	ABCC6	AC091167.7	AEN
DOC2A	GOT2	NOMO3	ZNF774	ACAN
ALDOA	LOC729159	TMC7	FES	FANCI
TBX6	AC018554.1	COQ7	MAN2A2	TICRR
CORO1A	CDH5	CLEC19A	PRC1	AC013391.1
AC012645.3	LRRC36	CCP110	PRC1-AS1	KIF7
NPIPB13	CARMIL2	PDILT	SLCO3A1	PLIN1
TBC1D10B	DDX28	ACSM2A	C15orf32	WDR93
AC116348.4	DUS2	ACSM2B	FAM174B	AC079075.2
ZNF48	SLC7A6OS	ERI2	RGMA	RNU6-132P
ZNF768	PRMT7	DNAH3	MCTP2	MESP1
AC002310.5	SMPD3	TMEM159	ARRDC4	MESP2
PRR14	CDH3	NPIPB3	FAM169B	ANPEP
CCDC189	CLEC18A	NPIPB4	PGPEP1L	SEMA4B
RNF40	CLEC18C	USP31	SYNM	GDPGP1
ZNF646	COG4	GGA2	MEF2A	AC091167.8
PRSS53	IL34	EARS2	LYSMD4	TTLL13P
KAT8	MTSS1L	ERN2	ADAMTS17	CRTC3
ZNF267	HYDIN	SLC5A11	CERS3	BLM
SHCBP1	ZNF23	LCMT1	LINS1	FES
MYLK3	AC010547.5	HS3ST4	LRRK1	MAN2A2
ABCC12	ZNF19	NSMCE1	TM2D3	UNC45A
ABCC11	MARVELD3	IL4R	TARSL2	PRC1
SALL1	PHLPP2	KIAA0556	AC027559.1	PRC1-AS1
CHD9	PKD1L3	APOBR	RGS11	VPS33B
IRX3	RPL39P31	IL27	PDIA2	SLCO3A1
LPCAT2	AC009127.3	SULT1A2	AXIN1	C15orf32
CES1	DHODH	SULT1A1	TMEM8A	FAM174B
CES5A	HP	EIF3C	NME4	CHD2
GNAO1	PMFBP1	RABEP2	NHLRC4	RGMA
BBS2	ZFHX3	CD19	Z98883.1	ARRDC4
MT4	NPIPB15	SPNS1	PIGQ	FAM169B
MT1M	AC009053.4	NPIPB11	WDR90	IGF1R
MT1JP	CLEC18B	BOLA2-SMG1P6	AL022341.2	PGPEP1L
MT1A	MLKL	BOLA2	RHOT2	SYNM
MT1DP	CNTNAP4	AC133555.3	FAM173A	TTC23
SLC12A3	SYCE1L	NPIPB12	CCDC78	LYSMD4
CETP	AC009139.2	SPN	RPUSD1	ADAMTS17
NLRC5	ADAMTS18	AC009086.2	CHTF18	CERS3
CCL22	NUDT7	QPRT	LMF1	LINS1
CCDC102A	WWOX	ZG16	LMF1-AS1	CHSY1
DRC7	CENPN	SEZ6L2	SSTR5-AS1	TM2D3
AC092118.1	AC092718.2	ASPHD1	SSTR5	TARSL2
CNGB1	C16orf46	KCTD13	CACNA1H	LOC100128108
TEPP	AC092718.3	TAOK2	TPSG1	AC027559.1
MMP15	AC092718.8	HIRIP3	TPSB2	RGS11
PRSS54	GCSH	DOC2A	TPSAB1	PDIA2
NDRG4	PKD1L2	TBX6	TPSD1	MRPL28
CNOT1	RNU6-1191P	TBC1D10B	AC120498.2	TMEM8A
GOT2	BCO1	AC116348.4	UBE2I	NME4
LOC729159	PLCG2	ZNF48	BAIAP3	PRR35
AC018554.1	MPHOSPH6	ZNF768	UNKL	NHLRC4
CDH5	CDH13	AC002310.5	CCDC154	Z98883.1
LRRC36	DNAAF1	HSD3B7	AL032819.2	PIGQ
CARMIL2	TAF1C	ZNF646	TELO2	WDR90
DDX28	ADAD2	TRIM72	NME3	AL022341.2
DUS2	KCNG4	PYDC1	MRPS34	RHOT2
SLC7A6OS	AC010551.2	ITGAM	NUBP2	STUB1
PRMT7	ATP2C2	ITGAX	HAGH	FAM173A
SMPD3	TLDC1	ZNF843	MEIOB	CCDC78
CDH3	USP10	ARMC5	TBL3	HAGHL
SNTB2	CRISPLD2	ZNF720	NOXO1	NARFL
PDF	GSE1	ZNF267	SYNGR3	CHTF18
COG8	MTHFSD	SHCBP1	ZNF598	PRR25
NOB1	C16orf95	MYLK3	AC005606.1	SSTR5-AS1
CLEC18A	AC010531.1	ABCC12	PKD1	SSTR5
CLEC18C	AC010531.6	ABCC11	BRICD5	CACNA1H
DDX19A	ZCCHC14	NOD2	PGP	AC120498.6
COG4	JPH3	SALL1	E4F1	TPSG1
IL34	ZNF469	CHD9	ECI1	TPSB2
MTSS1L	ZFPM1	AC007342.4	SRRM2	TPSAB1
HYDIN	AC116552.1	RBL2	FLYWCH1	TPSD1
CMTR2	CYBA	RNU6-1153P	KREMEN2	AC120498.2
ZNF23	MVD	RPGRIP1L	PKMYT1	UBE2I
AC010547.5	CTU2	IRX3	TNFRSF12A	BAIAP3
ZNF19	PIEZO1	IRX5	HCFC1R1	CCDC154
TAT-AS1	AC138028.2	AC136621.1	THOC6	AL032819.2
TAT	CDT1	CES1	BICDL2	PTX4
MARVELD3	ACSF3	GNAO1	IL32	TELO2
PHLPP2	SLC22A31	BBS2	ZSCAN10	IFT140
PKD1L3	ZNF778	MT4	ZNF205	NME3
RPL39P31	ANKRD11	MT1E	OR1F1	NUBP2
AC009127.3	RPL13	MT1M	MEFV	HAGH
DHODH	SPATA2L	MT1JP	ZNF263	MEIOB
HP	FANCA	SLC12A3	ZNF75A	HS3ST6
HPR	GAS8	CETP	OR2C1	MSRB1
PMFBP1	AC129507.1	NLRC5	AC004224.2	GFER
ZFHX3	FAM57A	CCL22	NAA60	ZNF598
NPIPB15	GEMIN4	CIAPIN1	NLRC3	AC005606.1
AC009053.4	MRM3	CCDC102A	SLX4	NPW
CLEC18B	TUSC5	ADGRG1	TRAP1	SLC9A3R2
RFWD3	MYO1C	CNGB1	DNASE1	PKD1
MLKL	SCARF1	TEPP	ADCY9	BRICD5
CFDP1	SERPINF2	MMP15	SRL	PGP
AC009163.4	SERPINF1	PRSS54	TFAP4	AC009065.7
CNTNAP4	SMYD4	NDRG4	VASN	E4F1
SYCE1L	SMG6	GOT2	CORO7-PAM16	ABCA3
AC009139.2	SRR	LOC729159	CORO7	SRRM2
ADAMTS18	SGSM2	AC018554.1	DNAJA3	ELOB
NUDT7	OR1D5	CDH11	C16orf96	PRSS21
WWOX	OR1A1	AC010533.1	ANKS3	FLYWCH1
CENPN	OR3A1	CDH5	C16orf71	LOC101929613
AC092718.2	OR3A3	BEAN1	PPL	CLDN6
C16orf46	OR1E2	TK2	ALG1	TNFRSF12A
AC092718.3	SPATA22	PDP2	EEF2KMT	BICDL2
AC092718.8	TRPV3	CDH16	LINC01570	IL32
GCSH	TRPV1	CES4A	METTL22	ZSCAN10
PKD1L2	AC027796.5	AC074143.1	ABAT	ZNF205
RNU6-1191P	CTNS	HSF4	CARHSP1	OR1F1
BCO1	P2RX5	KIAA0895L	AC022167.5	MEFV
PLCG2	ZZEF1	EXOC3L1	GRIN2A	OR2C1
MPHOSPH6	GGT6	ELMO3	ATF7IP2	ZNF597
CDH13	PELP1	PLEKHG4	CIITA	NAA60
DNAAF1	CXCL16	KCTD19	CLEC16A	CREBBP
TAF1C	ZMYND15	LRRC36	TNP2	ADCY9
ADAD2	GLTPD2	TPPP3	PRM3	SRL
KCNG4	PLD2	ACD	SNORA48	VASN
AC010551.2	MINK1	THAP11	PRM2	CORO7-PAM16
ATP2C2	GP1BA	NUTF2	AC099489.1	CORO7
TLDC1	ENO3	NRN1L	AC099489.2	DNAJA3
USP10	CAMTA2	CTRL	TXNDC11	NMRAL1
CRISPLD2	SLC52A1	DPEP3	GSPT1	C16orf96
GSE1	USP6	DDX28	NPIPB2	UBALD1
MTHFSD	ZNF594	DUS2	TNFRSF17	SMIM22
C16orf95	DHX33	SLC7A6OS	UBL5P4	PPL
AC010531.1	NLRP1	PRMT7	CPPED1	NAGPA
AC010531.6	KIAA0753	SMPD3	SHISA9	ALG1
ZCCHC14	FBXO39	CDH3	ERCC4	EEF2KMT
JPH3	ALOX12	NQO1	NPIPA3	LINC01570
ZNF469	ALOX12-AS1	AC092115.2	AC136443.1	METTL22
ZFPM1	BCL6B	NOB1	NOMO1	ABAT
AC116552.1	ELP5	CLEC18A	NPIPA1	CARHSP1
CYBA	CLDN7	PDPR	AC138932.4	AC022167.5
MVD	YBX2	COG4	RRN3	ATF7IP2
CTU2	SLC35G6	IL34	NPIPA5	TEKT5
PIEZO1	POLR2A	MTSS1L	NDE1	NUBP1
AC138028.2	TNFSF12-TNFSF13	HYDIN	MYH11	CIITA
CDT1	TNFSF12	ZNF23	ABCC6	CLEC16A
ACSF3	TNFSF13	AC010547.5	NPIPA7	TNP2
CDH15	SENP3	ZNF19	TMC7	PRM3
SLC22A31	TP53	MARVELD3	COQ7	SNORA48
ZNF778	DNAH2	PHLPP2	CCP110	PRM2
ANKRD11	KDM6B	ATXN1L	GPRC5B	AC099489.1
RPL13	PER1	IST1	PDILT	LITAF
SPATA2L	TMEM107	PKD1L3	ACSM5	TXNDC11
FANCA	AURKB	RPL39P31	ACSM2A	GSPT1
SPIRE2	CTC1	DHODH	ACSM2B	NPIPB2
TCF25	PFAS	PMFBP1	AC004381.2	TNFRSF17
GAS8	RNF222	ZFHX3	THUMPD1	UBL5P4
PRDM7	MYH10	CLEC18B	ERI2	CPPED1
AC129507.1	MFSD6L	RFWD3	DNAH3	SHISA9
C17orf97	PIK3R6	BCAR1	NPIPB3	PLA2G10
FAM57A	STX8	ADAT1	METTL9	NPIPA3
GEMIN4	CFAP52	KARS	NPIPB5	AC136443.1
MRM3	GSG1L2	RN7SL520P	USP31	NOMO1
TUSC5	GLP2R	CNTNAP4	GGA2	NPIPA5
MYO1C	MYH13	SYCE1L	EARS2	MYH11
SCARF1	AC005291.1	AC009139.2	SLC5A11	FOPNL
SERPINF2	MYH8	ADAMTS18	LCMT1	RNU6-213P
SERPINF1	MYH3	NUDT7	AQP8	ABCC1
SMYD4	ADPRM	CLEC3A	ZKSCAN2	ABCC6
SMG6	TMEM238L	WWOX	AC008741.1	NOMO3
SRR	DNAH9	CENPN	HS3ST4	AC138969.1
SGSM2	COX10	AC092718.2	IL4R	AC126755.2
OR1D5	CDRT15	AC092718.8	KIAA0556	NOMO2
OR1A1	TVP23C	AC092718.3	NPIPB6	AC136618.2
OR3A1	CDRT1	GCSH	APOBR	TMC7
OR3A3	AC005838.1	PKD1L2	IL27	COQ7
OR1E2	AC005324.3	RNU6-1191P	SULT1A2	SYT17
SPATA22	TRIM16	BCO1	SULT1A1	CCP110
TRPV3	ZNF286A	AC131888.1	CD19	VPS35L
TRPV1	TBC1D26	MPHOSPH6	SPNS1	AC002550.1
AC027796.5	AC005324.1	CDH13	NPIPB11	KNOP1
CTNS	CENPV	NECAB2	NPIPB12	IQCK
P2RX5	LRRC75A	HSDL1	QPRT	PDILT
ZZEF1	PEMT	DNAAF1	ZG16	ACSM5
GGT6	MYO15A	TAF1C	SEZ6L2	ACSM2A
PELP1	ZNF286B	ADAD2	ASPHD1	ACSM2B
CXCL16	UBE2SP2	AC009123.1	KCTD13	ERI2
ZMYND15	FBXW10	KCNG4	DOC2A	TMEM159
GLTPD2	TVP23B	AC010551.2	TBX6	NPIPB3
PLD2	SLC5A10	WFDC1	NPIPB13	NPIPB4
MINK1	EPN2	ATP2C2	TBC1D10B	NPIPB5
GP1BA	B9D1	TLDC1	ZNF768	USP31
ENO3	ULK2	USP10	AC002310.5	GGA2
CAMTA2	SPECC1	CRISPLD2	PRR14	EARS2
SLC52A1	AC004702.1	KIAA0513	CCDC189	LCMT1
USP6	LGALS9B	GSE1	HSD3B7	HS3ST4
ZNF594	CDRT15L2	MTHFSD	ZNF668	IL4R
DHX33	ZSWIM5P2	C16orf95	ZNF646	KIAA0556
NLRP1	CCDC144NL	AC010531.1	KAT8	NPIPB6
KIAA0753	CCDC144NL-AS1	AC010531.6	ITGAX	AC138894.1
FBXO39	MAP2K3	MAP1LC3B	ITGAD	CLN3
ALOX12	KCNJ12	ZCCHC14	ARMC5	APOBR
ALOX12-AS1	KCNJ18	JPH3	ZNF267	IL27
BCL6B	KIAA0100	KLHDC4	SHCBP1	SULT1A2
ELP5	NEK8	ZNF469	MYLK3	SULT1A1
CLDN7	SEZ6	ZFPM1	ABCC12	NPIPB9
YBX2	MYO18A	AC116552.1	ABCC11	CD19
TNFSF12-TNFSF13	SSH2	CYBA	HEATR3	SPNS1
TNFSF12	EFCAB5	CTU2	PAPD5	NPIPB11
TNFSF13	BLMH	PIEZO1	ADCY7	AC133555.3
SENP3	RNF135	AC138028.2	SALL1	NPIPB12
TP53	AC138207.4	CDT1	CHD9	QPRT
DNAH2	NF1	APRT	AC007342.4	ZG16
KDM6B	COPRS	GALNS	IRX3	SEZ6L2
PER1	RHBDL3	TRAPPC2L	CES1	ASPHD1
TMEM107	ASIC2	ACSF3	BBS2	KCTD13
AURKB	CCL8	CDH15	MT4	DOC2A
CTC1	TMEM132E	SLC22A31	MT1M	ALDOA
PFAS	CCT6B	ZNF778	MT1JP	GDPD3
MYH10	ZNF830	ANKRD11	MT1A	AC012645.2
MFSD6L	FNDC8	SPG7	MT1DP	NPIPB13
PIK3R6	NLE1	CPNE7	SLC12A3	AC116348.4
STX8	SLFN11	DPEP1	CETP	ZNF48
CFAP52	SLFN12	SPATA2L	NLRC5	ITGAL
GSG1L2	SLFN14	FANCA	CPNE2	ZNF768
GLP2R	AC015911.6	SPIRE2	CCL22	AC002310.5
MYH13	C17orf50	TCF25	CIAPIN1	HSD3B7
AC005291.1	MMP28	MC1R	CCDC102A	ZNF646
MYH8	HEATR9	AC092143.1	ADGRG1	PRSS53
MYH3	RDM1	AC092143.2	ADGRG3	KAT8
ADPRM	LYZL6	CENPBD1	DRC7	ITGAX
TMEM238L	AC244100.2	AC092143.3	CNGB1	ZNF720
DNAH9	CCL14	PRDM7	TEPP	ZNF267
COX10	CCL15-CCL14	AC129507.1	PRSS54	TP53TG3C
CDRT15	CCL15	C17orf97	NDRG4	SHCBP1
TVP23C	AC244100.3	FAM57A	SLC38A7	MYLK3
[truncated: 5,397 more rows]
